# Supplementary material for: Comprehensive targeting of resistance to inhibition of RTK signaling pathways by using glucocorticoids
Source: Nat Commun. 2021 Dec 1;12:7014. doi: 10.1038/s41467-021-27276-7 (PMC8636603; doi:10.1038/s41467-021-27276-7)
Supplement: Supplementary file 4 — Source Data [file 41467_2021_27276_MOESM4_ESM.zip]

Archive with 2 entries (2 files):
- uncut WB.pdf
- raw data.xlsx
