# Supplementary material for: Comprehensive targeting of resistance to inhibition of RTK signaling pathways by using glucocorticoids
Source: Nat Commun. 2021 Dec 1;12:7014. doi: 10.1038/s41467-021-27276-7 (PMC8636603; doi:10.1038/s41467-021-27276-7)
Supplement: Supplementary file 4 — Source Data [file 41467_2021_27276_MOESM4_ESM.zip › raw data.xlsx]

## Sheet: 1.
A	logFC	log10p		B	Erl/Ctrl	Enb+Erl/Enb	Tha+Erl/Tha	PRDN+Erl/PRDN		C		Erl	Enb+E	Tha+E	P+E		D		Ctrl			Etanercept			Thalidomide			Prednisolone
	1.80298	26.97			20.7485	24.2298	18.2248	14.8144			TNF	8.23072	3.12055	-0.42996	-0.58825			Ctrl	0	0	0	-0.8985	-0.51004	0.585685	-0.19289	-1.07023	0.32571	-0.85139	-0.78498	-0.44941
	1.71908	20.0056			20.0773	20.6697	16.9248	15.5101			OTULIN	6.18535	2.91954	-0.16014	-1.48535			Erlotinib	3.80976	3.2983	4.44937	0.928474	0.452279	0.8816	1.42884	0.419575	2.00551	-1.54346	-1.40406	-0.27458
	1.44162	21.0533			20.0587	23.852	19.2315	15.6194			TAX1BP1	6.07864	2.4955	4.26355	-0.44617		E		Ctrl			Etanercept			Thalidomide			Prednisolone
	1.43133	36.2083			19.1499	14.5003	13.6183	15.6595			CHUK	5.88244	1.28932	5.15178	1.06473			Ctrl	0	0	0	-0.81134	0.559538	0.134292	0.300688	0.305829	0.428888	-0.04622	-0.35882	-0.25195
	1.42094	28.5916			17.2343	8.83736	18.8022	3.98256			TAB3	5.25428	7.11209	6.09026	-1.10694			Erlotinib	6.15446	6.6505	6.16874	1.23858	1.71225	1.11642	1.23851	1.4037	1.38242	0.534366	0.118545	0.674687
	1.38909	15.6038			15.7631	10.9034	8.48007	6.93546			NSMAF	5.05912	4.473	2.39823	0.300104		F		Ctrl			Etanercept			Thalidomide			Prednisolone
	1.38846	36.915			15.3295	12.9812	9.45765	5.96476			ADAM17	4.75199	5.1494	2.76085	-2.44899			Ctrl	0	0	0	0.386259	0.527046	0.158813	0.391768	0.190885	0.910576	-1.25498	-1.48966	-0.70113
	1.36886	20.865			15.0506	11.846	9.57838	6.99491			SPPL2A	4.74207	4.83409	5.51702	0.859091			Erlotinib	2.45838	2.22621	3.01103	0.115033	0.502418	1.08246	0.765535	0.518228	1.33002	-0.28279	-0.47785	0.257798
	1.36729	11.2477			14.7557	12.3613	10.8284	12.683			RIPK1	4.70463	4.13683	2.30308	3.50114		G		Ctrl			Etanercept			Thalidomide			Prednisolone
	1.31427	17.7525			14.4991	15.5533	12.3025	10.1048			TAB2	4.49988	4.11353	2.66872	-3.1258			Ctrl	0	0	0	0.108357	-0.09618	0.131099	0.851999	-0.42426	0.372577	-0.00289	-1.29462	0.173268
	1.27412	5.87786			13.9728	13.0594	10.8221	7.67751			MAP3K7	4.45852	4.72419	3.62658	0.899567			Erlotinib	3.00791	1.8952	4.00626	1.40272	0.560248	1.04206	1.19219	-0.00115	0.686208	0.070389	-0.09495	0.536168
	1.24013	18.6842			13.8864	3.63783	4.40194	11.3912			BIRC2	4.39252	2.56923	7.35809	-4.44155		H		Ctrl			Etanercept			Thalidomide			Prednisolone
	1.20791	5.91367			13.6867	11.4479	13.9921	4.49785			BAG4	4.07532	3.93153	2.35532	-0.35826			Ctrl	0	0	0	0	0.453341	-0.45317	-0.06945	1.09997	-0.62707	-0.82879	-0.38024	-0.27914
	1.2035	6.00945			13.6822	13.381	22.7894	24.2519			TRAF1	3.86808	4.96446	-8.30868	0.121182			Erlotinib	1.146	1.68895	0.603182	0.668642	1.08496	0.252133	0.14274	0.544875	-0.26053	-0.29336	-0.54666	-0.04111
	1.16082	5.52792			13.4306	6.10701	5.6698	11.0716			CYLD	3.43835	5.36643	5.01112	-4.31669		I		Ctrl			Etanercept			Thalidomide			Prednisolone
	1.13439	5.44416			13.0952	7.503	4.45156	3.09446			XIAP	3.07998	1.90706	2.4635	-1.71411			Ctrl	0	0	0	0.139142	0.232515	0.045424	0.233888	0.252429	0.215088	-0.63935	-0.51066	-0.75899
	1.12121	2.42365			12.9608	10.6996	10.4746	9.06383			OTUD7B	2.60894	4.46824	0.409619	-3.93628			Erlotinib	1.86473	2.06737	1.66181	1.41007	1.36813	1.45146	0.196607	0.246664	0.148721	0.037031	-0.2562	-0.25432
	1.10739	24.2576			12.9273	6.74953	2.584	8.7469			BIRC3	2.15334	1.25717	2.94683	-6.22903
	1.09404	4.79854			12.669	7.94035	4.71129	8.26101									P	A549	IKBa	1	1	1	3.187	3.587	4.158
	1.0751	14.1032			12.6515	12.6548	19.487	20.4648												1.433	1.658	1.388	3.778	3.589	4.021
	1.03847	33.3239			12.3031	3.72078	-0.17599	13.5837									Q	HCC827	IKBa	1	1	1	4.665	3.596	4.953
	1.0051	5.10165			12.1432	12.243	4.76927	4.94394												2.613	2.058	1.822	5.517	6.027	5.897
	0.975254	3.6337			12.0822	11.5919	6.1845	12.957									R	A549	RELB	1	1	1	0.322	0.256	0.423
	0.947569	4.6331			11.8359	10.1084	8.16626	6.3828												1.856	2.395	1.965	0.431	0.561	0.438
	0.942929	1.73818			11.719	5.20716	7.86201	6.66764									S	A549	NIK	1	1	1	0.74	0.824	0.924
	0.924692	5.59685			11.6927	9.67809	7.47565	6.72193												2.625	2.563	2.324	0.674	0.589	0.752
	0.918858	7.39612			11.6292	7.10033	6.41474	2.92043									T	HCC827	RELB	1	1	1	0.365	0.278	0.431
	0.89725	9.38571			11.5823	1.44949	4.71162	13.2001												1.939	2.425	2.045	0.369	0.491	0.429
	0.890092	7.29996			11.3439	10.6236	7.08195	4.6332									U	HCC827	NIK	1	1	1	1.221	1.025	1.433
	0.879561	17.1617			11.3048	4.94706	5.90303	6.24238												2.787	2.899	3.253	1.857	1.978	1.526
	0.875049	3.60584			11.1712	-4.37192	-0.25607	-2.41758
	0.868185	4.61857			11.1161	8.70644	6.35861	6.57608
	0.861786	3.19286			11.0299	3.47347	5.30545	-0.06572
	0.860552	8.28373			10.9824	-4.19906	4.63814	-8.07518
	0.858589	4.92866			10.9366	1.43385	4.53682	5.36635
	0.850634	11.7306			10.8476	2.36399	3.65872	13.0036
	0.849577	9.11037			10.6358	8.75386	5.60481	0.458966
	0.846521	3.11569			10.626	3.40291	6.50122	14.5492
	0.844646	18.9801			10.5539	4.77109	13.9446	2.70915
	0.844133	4.18805			10.553	3.02638	4.35107	5.96348
	0.836557	4.53064			10.5447	10.1351	20.927	9.09618
	0.833711	7.73097			10.3973	8.05822	8.78102	4.37441
	0.832168	4.79468			10.2933	4.42714	6.40409	20.6304
	0.821621	6.2359			10.1775	6.80549	2.73024	4.97574
	0.812935	1.80116			10.1556	9.61868	10.6539	1.72149
	0.807791	2.31946			10.1511	5.33908	13.9699	2.55101
	0.80652	3.11779			10.1334	6.3829	3.59196	11.9449
	0.805458	2.56301			9.98313	5.92805	5.58102	8.46575
	0.803741	2.45315			9.97001	6.27173	7.66805	3.39453
	0.803262	1.66836			9.96526	3.75758	11.5167	5.32048
	0.80291	5.90598			9.91149	9.14408	7.22441	4.83342
	0.798773	6.00485			9.84718	3.56065	5.3318	8.60809
	0.796893	5.39061			9.78354	7.94862	5.27801	6.26545
	0.791218	3.00932			9.77917	5.88157	5.45861	6.41667
	0.788481	12.5203			9.76331	8.00934	5.1232	6.32273
	0.780162	7.64236			9.7629	5.89714	10.1989	2.38948
	0.77983	18.257			9.69031	16.7339	5.57119	6.89067
	0.775397	2.3242			9.68257	-5.57696	7.72617	0.679679
	0.77397	14.2674			9.6691	9.75517	-1.96776	-8.26537
	0.76543	5.4943			9.63026	6.14823	7.93886	0.949693
	0.76323	4.71107			9.61173	4.71828	3.96432	15.3435
	0.761294	1.92755			9.58059	5.09749	5.28275	5.61156
	0.76092	2.97074			9.52592	8.86658	5.92577	3.96369
	0.752771	2.4505			9.51615	7.29845	-1.39691	8.23019
	0.752765	2.91448			9.4952	2.75242	9.24853	8.05012
	0.752198	3.92178			9.42898	27.6915	8.70593	-12.663
	0.749609	4.63651			9.34074	3.49544	12.2311	6.87329
	0.747452	15.1961			9.30101	4.40142	5.52007	4.61111
	0.747313	3.05732			9.29418	7.32806	12.0353	0.603275
	0.745431	4.67962			9.22042	3.32275	13.8414	8.16019
	0.74397	1.89172			9.20274	4.88497	12.2323	1.09376
	0.743883	5.80453			9.15714	4.37669	4.44871	9.66266
	0.743228	4.90546			9.04592	8.19302	15.3232	12.8437
	0.742593	3.00257			9.0161	4.80487	8.38247	14.6296
	0.738275	2.64106			8.95951	-1.27338	0.45621	-5.7981
	0.738216	4.6041			8.94622	2.64835	1.0654	4.97731
	0.735207	13.6951			8.94191	5.24349	2.36103	3.35201
	0.733228	2.89395			8.94134	5.72558	8.46863	3.62
	0.732533	4.37572			8.90055	3.891	11.9185	4.2857
	0.727874	2.48084			8.85397	6.71458	9.1667	4.08191
	0.727149	2.55866			8.83881	5.34079	9.72193	7.03295
	0.722704	4.42301			8.75419	3.3596	4.16564	12.6308
	0.717961	3.71281			8.71274	4.5779	8.77303	16.3905
	0.715797	2.39836			8.69754	6.66141	9.91056	3.93086
	0.713931	3.49484			8.67138	2.58249	2.44506	6.73349
	0.711586	1.41739			8.65071	6.59247	7.67576	9.14992
	0.709829	1.99368			8.6172	4.1027	1.30112	5.70624
	0.708877	10.8453			8.51545	5.42691	6.60797	11.5628
	0.705173	4.71967			8.51544	2.39904	0.912409	4.13006
	0.704385	3.2907			8.51494	5.93468	-6.2545	5.28783
	0.703334	3.26654			8.47333	12.6473	3.69001	5.57095
	0.697356	7.51889			8.40335	6.43251	-0.53862	11.7104
	0.696691	3.92454			8.37816	6.32343	5.11984	6.27772
	0.694984	1.46136			8.37277	9.04901	3.14111	11.0169
	0.693033	14.1806			8.33767	7.42263	4.08877	9.77256
	0.689656	2.99321			8.28804	6.63219	4.01576	5.25994
	0.689577	12.1631			8.28569	4.23018	12.499	2.0739
	0.689501	2.72401			8.24944	4.46055	2.0047	-2.93759
	0.689454	1.79128			8.21143	8.60145	11.9436	0.209935
	0.688827	4.35621			8.19756	4.94201	4.29588	-4.26441
	0.685914	2.72666			8.19651	2.27051	6.06621	5.49591
	0.685026	14.8976			8.17266	-5.23619	3.02964	1.53224
	0.683584	8.37819			8.15565	6.21425	3.56806	4.95436
	0.680889	4.20598			8.15401	10.4865	1.68185	6.90974
	0.680754	9.4225			8.11312	2.70005	6.48681	2.68024
	0.680385	3.31235			8.10562	6.7115	-18.6632	-1.55447
	0.679076	2.26271			8.08437	2.94822	2.03615	7.59598
	0.675162	2.29879			8.08052	-0.06468	3.58711	6.93368
	0.671553	0.69962			8.07992	4.58985	11.9728	0.189341
	0.671085	2.42445			8.05884	7.80667	8.244	3.11559
	0.66851	9.94795			8.02775	-2.53495	1.06062	1.53317
	0.66664	2.36142			8.01748	1.3879	11.1029	-2.06545
	0.666509	2.09545			8.01107	7.31497	0.721881	8.6675
	0.66194	7.39736			7.99955	6.72157	10.9158	5.51886
	0.660226	2.58987			7.99813	10.6371	7.12975	-1.33166
	0.660111	8.85916			7.99807	3.39672	2.62568	2.9305
	0.660075	1.54445			7.99206	3.14841	2.9604	3.02725
	0.659942	3.83388			7.9802	14.598	-1.06501	-0.80637
	0.658221	2.06389			7.97811	7.0094	4.99224	5.69587
	0.655937	3.28558			7.97305	3.59779	2.67976	3.45768
	0.655278	2.57616			7.94762	3.93938	9.86005	2.39325
	0.654966	3.7698			7.91906	4.59543	8.32412	-0.55368
	0.652676	7.09209			7.91749	8.31497	12.0791	0.648108
	0.647778	5.04296			7.91107	-7.83196	6.55946	2.97761
	0.647318	1.14466			7.89454	4.10211	9.72569	2.43828
	0.644866	2.69054			7.83137	4.694	7.33085	4.52941
	0.644821	2.21144			7.82828	4.43547	6.85738	5.72643
	0.644297	2.95863			7.81662	6.45671	2.48077	6.28298
	0.644126	1.13943			7.78221	7.3632	6.51673	2.69281
	0.641914	0.9126			7.76869	7.76328	11.4785	1.78267
	0.639694	3.7371			7.75583	-0.44216	3.63867	-2.26852
	0.639322	4.69698			7.74256	3.0453	7.66505	4.62415
	0.637054	3.57808			7.73845	1.882	0.683075	4.86332
	0.634822	1.25453			7.72648	3.84964	7.10939	2.08822
	0.628238	2.09198			7.72201	7.18869	7.86399	3.85331
	0.627626	3.10091			7.70776	3.36073	3.0561	1.99044
	0.626412	3.27203			7.66418	3.62238	6.50659	5.0319
	0.624398	4.24755			7.66247	3.14266	7.57317	2.14993
	0.622131	1.2478			7.66058	5.22476	4.68451	0.541143
	0.621142	1.59482			7.65244	9.99483	2.28793	5.04406
	0.620333	1.97395			7.64666	-0.94504	-2.06543	7.92935
	0.618592	3.41737			7.63776	4.86804	4.7176	2.11006
	0.617907	7.66085			7.62501	4.75491	3.85062	3.55626
	0.617637	1.45314			7.60231	4.78698	7.06721	4.64006
	0.616982	2.0957			7.5998	4.98382	5.33033	1.78959
	0.613571	2.29878			7.59945	10.0992	8.64891	4.40376
	0.612292	6.00845			7.56708	5.14806	7.08081	5.29273
	0.607779	6.21033			7.56189	2.30639	2.9101	2.04387
	0.606758	1.47811			7.55591	2.38226	2.29676	1.24487
	0.606737	1.10243			7.54495	5.46799	9.63147	-0.05296
	0.605915	3.37758			7.54392	1.82379	7.60742	3.50706
	0.604791	9.03713			7.54125	6.35394	7.92988	8.33076
	0.603271	0.990908			7.50359	6.80223	3.85793	4.01192
	0.603022	1.81616			7.49765	6.49372	5.86959	-0.64926
	0.602816	0.810266			7.47752	-4.10024	0	-5.38422
	0.601369	2.13152			7.46189	5.4197	3.02517	3.77165
	0.600609	3.41883			7.4248	3.7885	-3.59362	-3.3466
	0.59854	9.60611			7.42006	3.54105	6.33969	2.19802
	0.596853	8.2305			7.41331	2.79847	-1.06019	2.90314
	0.595974	3.35819			7.40402	7.68344	10.3723	2.1123
	0.59587	1.34825			7.40054	11.6706	-14.496	-2.86971
	0.595549	2.71904			7.39228	-0.48396	-3.56938	0.174661
	0.593932	0.867605			7.39087	10.0048	1.98125	-3.50675
	0.593855	2.56433			7.37192	-0.41772	5.60415	4.88313
	0.593429	4.28895			7.36612	2.94518	-3.8363	-1.39574
	0.593426	6.96154			7.35437	6.44237	11.2573	2.50881
	0.592987	5.92585			7.34068	5.16652	2.6703	2.8882
	0.592494	3.39387			7.33989	5.61445	4.21917	2.63547
	0.592229	4.78207			7.32626	5.16603	5.48783	0.012514
	0.590664	1.57055			7.31824	2.92315	9.54455	5.88486
	0.590175	2.56041			7.31364	3.44282	4.28387	0.44334
	0.589832	3.23968			7.31232	1.25642	3.46797	8.82732
	0.588984	2.46807			7.3026	5.30154	2.95097	0.86959
	0.585949	1.86249			7.29634	5.54723	9.17272	1.57531
	0.585022	3.8288			7.26206	2.23491	4.27216	5.66645
	0.583027	2.18125			7.25765	0.019876	-3.50851	6.01919
	0.582956	3.37111			7.2489	0.154415	1.06787	4.33086
	0.581421	1.94534			7.24556	2.19075	11.2776	1.59935
	0.578986	8.02517			7.24496	5.73651	5.49197	3.63227
	0.577664	6.32185			7.22727	6.30478	-7.66339	-5.103
	0.576794	2.51708			7.19592	6.71927	7.36081	2.258
	0.576689	1.10964			7.19327	7.296	3.01247	0.299045
	0.576386	8.39845			7.19133	7.26999	11.6151	9.76534
	0.572978	0.885112			7.18764	7.03743	-2.62987	-4.03202
	0.572328	2.67487			7.18693	6.02047	17.7623	7.2069
	0.571972	1.38342			7.17815	6.46711	7.41061	2.05537
	0.571971	4.57908			7.17763	0.287336	10.0913	11.2611
	0.570678	2.57165			7.17134	6.48725	7.00398	1.27062
	0.569917	3.04918			7.15033	4.59064	7.27523	0.407315
	0.568956	1.86757			7.14687	1.66948	-2.97029	3.94805
	0.568822	4.3679			7.14227	4.90845	9.67252	5.06112
	0.568561	1.32545			7.13864	9.13468	8.58246	6.88576
	0.567891	2.22621			7.13343	2.21027	3.99649	5.26911
	0.567601	8.02154			7.10728	-3.43041	3.82539	8.37726
	0.566278	1.46996			7.10507	4.72899	9.52885	-2.58649
	0.566093	4.91507			7.08971	3.16859	5.0771	1.27903
	0.564389	1.54872			7.08859	3.9795	3.73359	1.29212
	0.562644	1.57517			7.08292	3.98922	7.53447	2.19796
	0.560607	3.05891			7.07854	4.08854	8.88414	6.38239
	0.559793	1.94382			7.05621	6.35262	7.11907	1.01707
	0.55978	4.12245			7.05403	5.23127	-0.46732	-2.3292
	0.559419	1.81439			7.03484	7.81008	4.75346	0.894688
	0.559251	0.758065			7.02338	5.89926	4.70907	2.8287
	0.55899	3.50606			7.01654	-0.53122	2.07004	0.700286
	0.557065	3.24132			7.01493	2.47825	6.36141	3.65468
	0.557053	3.81056			7.01129	5.55607	1.14067	1.12471
	0.555578	2.72271			7.00082	7.44133	9.96181	2.31088
	0.555011	1.35736			6.9939	4.50489	-1.83802	0.46236
	0.554952	1.7291			6.97525	0.593499	-0.67981	3.2831
	0.552326	1.5293			6.96138	7.58782	0.037467	-6.36189
	0.552187	1.38187			6.96047	2.90709	2.82195	4.02033
	0.552088	1.13251			6.95622	6.67025	3.36138	0.730587
	0.551932	1.46866			6.94926	6.96363	1.71858	0.485093
	0.551222	1.94469			6.94501	5.2818	8.60092	-0.26306
	0.550277	5.04858			6.94073	6.05719	9.02951	-0.35021
	0.549212	0.668237			6.94048	5.61578	9.0503	0.644444
	0.547802	1.4451			6.92091	8.04914	5.72991	3.16418
	0.547184	11.0083			6.91999	7.31679	4.18877	1.22815
	0.545814	1.75628			6.90951	6.57512	8.5128	0.600697
	0.545548	1.48625			6.89259	4.80288	3.73561	5.80346
	0.544711	1.33026			6.89172	5.17218	8.27083	-1.71866
	0.542519	3.13166			6.8887	3.44983	7.86994	2.58877
	0.541373	2.1214			6.88467	6.44746	6.21098	0.750208
	0.541154	4.86525			6.88421	4.57496	5.87457	4.35529
	0.540948	4.58513			6.88019	5.9753	8.73149	-1.61715
	0.540759	3.06052			6.87397	2.58196	2.78275	4.96496
	0.540526	3.3315			6.8639	1.89086	6.84473	-8.87806
	0.539937	1.30564			6.86301	3.69605	-1.93512	-2.58755
	0.5382	3.0962			6.86081	5.71808	7.38545	1.05075
	0.537435	4.09358			6.8596	2.64777	2.87812	2.46234
	0.537052	1.34852			6.85712	6.05853	7.21937	6.29761
	0.536512	1.22866			6.85299	7.90906	6.73011	8.31144
	0.535556	1.96634			6.84552	7.03366	7.21081	2.59874
	0.535231	5.02894			6.83422	5.96386	4.52735	2.9258
	0.534659	2.13859			6.82314	3.60782	6.78655	-1.15596
	0.534245	2.31658			6.8195	3.33478	-3.27114	-5.7865
	0.533992	0.824442			6.80181	4.27882	10.583	-0.99737
	0.53256	5.08686			6.79375	3.48901	6.43435	0.899482
	0.532473	1.02427			6.78953	6.54322	7.27871	0.072463
	0.531409	1.66523			6.7852	4.44642	3.9192	3.52061
	0.531201	2.07125			6.7786	4.07296	-2.70618	-5.78373
	0.530784	2.99927			6.77546	5.97848	2.58176	1.31587
	0.530757	2.15061			6.76949	5.30802	4.51412	1.11186
	0.530292	1.61487			6.76741	7.80005	4.79741	2.92146
	0.529845	6.20909			6.76424	4.01426	5.17699	2.1778
	0.529223	1.33531			6.76215	4.55609	1.37006	2.51592
	0.529102	2.16073			6.76025	11.1276	6.4981	1.26587
	0.528946	1.09315			6.75517	4.36154	3.07522	-1.4631
	0.528562	1.69776			6.74789	3.61491	6.35238	2.83372
	0.528053	1.48985			6.74058	3.75748	7.34368	0.03323
	0.5272	3.29566			6.74027	3.82139	6.5218	12.0123
	0.527122	0.848431			6.73849	3.58079	4.14666	3.44373
	0.526828	7.72784			6.73613	7.85408	3.2256	1.64514
	0.52667	1.23551			6.72817	3.55008	3.21017	-0.67973
	0.52643	1.57437			6.72365	3.42837	2.51076	2.67511
	0.526185	4.27621			6.71981	5.87099	7.30209	0.308684
	0.525807	1.48269			6.71608	5.32494	5.80956	2.18024
	0.524466	5.9439			6.71401	4.8429	2.58755	3.5499
	0.523819	1.70372			6.71328	4.46093	-2.05279	2.00284
	0.523285	1.19645			6.69717	4.53848	3.93619	0.59796
	0.522894	6.37946			6.68412	3.13296	5.01002	3.11598
	0.522712	9.24284			6.6723	3.72534	5.41355	-1.04468
	0.521963	2.00075			6.66841	6.30716	6.99437	1.66511
	0.52171	2.87746			6.66627	1.17587	2.62172	0.825864
	0.521553	5.88361			6.66554	3.8087	0.976355	1.07165
	0.52077	1.45762			6.66534	5.62088	3.71085	3.09201
	0.51978	1.9934			6.66351	1.5789	-0.5732	4.284
	0.519636	0.829743			6.6595	1.28875	7.11077	6.85354
	0.519618	2.19263			6.65487	5.50607	6.73103	1.88901
	0.518448	1.65943			6.64934	2.2702	3.65056	1.07779
	0.518145	4.71355			6.64862	2.63146	3.6235	-0.26772
	0.51727	0.798266			6.63837	6.64171	6.00024	4.04618
	0.516694	1.84377			6.63232	7.33973	5.12037	4.07975
	0.514651	2.05366			6.62724	2.00424	4.12478	3.11422
	0.513182	1.34829			6.62379	2.98764	7.90829	4.55614
	0.512899	0.918474			6.61306	3.09968	4.47084	3.23931
	0.512363	3.36281			6.61096	6.13287	3.0625	4.45942
	0.51205	0.805084			6.59918	4.53409	2.69271	1.03024
	0.511147	1.58007			6.58963	5.95299	4.53972	1.18983
	0.510272	6.8247			6.58795	7.00403	6.17833	1.96263
	0.51026	4.19275			6.587	5.09764	6.65164	0.450835
	0.508582	2.24311			6.58286	4.42029	7.17079	-1.50958
	0.507395	1.60172			6.56084	6.94191	4.39961	0.393686
	0.507168	2.22075			6.55881	2.43995	2.72998	2.5417
	0.506577	2.55329			6.55524	5.5196	4.86321	1.62441
	0.506455	0.80864			6.55101	2.6058	2.80949	3.70803
	0.506401	6.54621			6.55049	5.79693	6.26406	2.62431
	0.50601	1.42555			6.54594	7.69486	3.74078	4.47218
	0.505889	7.68451			6.54431	3.80437	0.557583	1.6979
	0.505532	1.28712			6.54307	6.79474	2.62402	0.326828
	0.504989	1.55513			6.53597	6.00753	5.47064	3.62777
	0.504928	2.29622			6.53307	3.50381	6.24148	1.35804
	0.504803	1.29279			6.52748	3.21758	6.3787	-1.59648
	0.50435	2.36354			6.52586	-5.61197	1.37836	-0.8334
	0.503774	5.31931			6.52567	0.773928	6.74243	3.12541
	0.503583	1.37569			6.52298	1.02372	7.7389	11.2704
	0.503421	4.18196			6.49463	1.0122	6.46906	1.4161
	0.503276	3.32518			6.49293	10.2135	3.84142	3.96335
	0.501673	1.12635			6.48435	2.90187	1.51278	2.60451
	0.500924	0.760505			6.47767	5.83521	4.49944	4.23599
	0.500505	1.34885			6.47534	6.12795	5.30119	6.86952
	0.499917	3.43367			6.46393	3.91139	5.00073	2.27289
	0.499174	2.52845			6.46074	4.86303	4.67569	2.00255
	0.49913	6.12693			6.45991	3.60121	1.3825	4.83792
	0.499004	1.31518			6.45325	7.47018	7.84685	0.982997
	0.498205	1.21697			6.45324	6.29562	3.90974	5.18453
	0.497868	1.5016			6.44743	5.06029	1.26907	-0.82867
	0.496847	4.44841			6.43827	3.99359	8.12906	1.01426
	0.495394	1.52486			6.43562	2.77232	0.18083	4.97186
	0.494164	2.2873			6.42525	4.79317	5.45586	2.02838
	0.492205	9.6486			6.414	4.34442	1.49442	0.688641
	0.491872	8.56662			6.41172	4.82685	6.09726	-2.00645
	0.491832	3.31458			6.40984	6.54697	-5.13311	1.0057
	0.491698	1.6104			6.40946	2.78031	5.33264	0.458553
	0.48925	1.58918			6.40856	7.11248	7.60096	2.71177
	0.48856	2.24941			6.40802	7.1104	0.401174	5.28516
	0.488476	1.9599			6.40577	6.68969	2.81653	2.56633
	0.487377	1.09472			6.40381	5.40683	2.34111	-0.57849
	0.487154	1.64956			6.39978	3.77613	4.65369	10.863
	0.487122	1.7486			6.39709	2.20765	4.1764	5.68776
	0.487064	1.61498			6.39686	5.89864	6.48681	-2.13279
	0.486583	2.61422			6.39547	2.26321	9.45166	-1.2126
	0.486385	1.26673			6.39461	2.25988	9.95632	2.12153
	0.485593	1.20081			6.38273	7.64228	11.4701	-2.72789
	0.48515	1.30923			6.38011	6.90089	5.94574	0.880163
	0.484247	1.48246			6.37978	9.46045	8.41961	5.04148
	0.483832	4.41599			6.37904	1.40024	5.84345	2.08394
	0.483458	4.10342			6.37762	5.10766	0.665753	1.00687
	0.482597	1.83985			6.37621	1.50455	3.26115	1.51695
	0.482306	2.54975			6.36963	6.8501	5.62047	0.954496
	0.482151	1.55331			6.36907	0.629521	-2.57696	-0.86694
	0.48195	6.48669			6.3657	3.12588	3.59056	1.59241
	0.481344	2.43418			6.3649	9.15864	10.3457	-0.89224
	0.481296	2.81306			6.35846	4.76378	3.87511	2.02683
	0.481235	4.29525			6.35526	3.91779	3.68138	-1.04631
	0.48091	6.84976			6.353	-1.30587	8.29805	6.6414
	0.480898	0.665297			6.35202	4.16765	2.92108	-1.78554
	0.480617	1.04555			6.34972	7.39168	3.23744	-0.7769
	0.480127	1.81281			6.34886	13.1488	15.2922	10.4337
	0.478381	3.25857			6.33997	3.4314	4.22186	0.189133
	0.477966	2.44052			6.33963	1.54551	3.77622	5.93136
	0.477959	2.73572			6.32984	7.14591	8.7741	-1.26979
	0.477281	1.85454			6.32424	12.3284	8.73447	-5.90819
	0.476808	1.46613			6.32419	2.27727	3.80943	-3.60986
	0.476749	1.28694			6.31861	5.52023	7.75775	0.606065
	0.476738	1.2351			6.30933	6.86254	1.78341	1.99741
	0.476558	3.23548			6.30839	4.52915	1.75367	0.792886
	0.476355	1.85288			6.30065	5.21936	5.32607	1.78432
	0.476351	2.21317			6.2899	3.52274	4.9241	3.86963
	0.475927	7.61944			6.28644	5.81569	6.0168	0.352152
	0.47492	2.77756			6.28535	0.316331	6.92192	1.04355
	0.474533	2.83169			6.27962	4.65047	7.29465	1.22596
	0.474127	4.11631			6.27733	6.9302	3.77006	0.104602
	0.474078	4.5364			6.27456	4.69316	6.13182	0.371186
	0.473839	1.02581			6.27409	4.94431	5.69575	2.10168
	0.473116	2.22744			6.2738	2.94922	7.35402	5.06303
	0.472762	0.85391			6.27118	8.03596	2.07016	-0.50032
	0.4723	1.39229			6.2684	1.20808	3.92324	3.66002
	0.472047	1.51472			6.26786	1.41948	5.07496	-6.8795
	0.471718	2.38746			6.26722	5.43016	6.762	1.25305
	0.471337	3.41679			6.24998	5.01986	-1.42286	5.3131
	0.470889	1.2153			6.24815	3.91372	3.14694	1.92013
	0.47078	1.62838			6.24623	-0.3758	5.25977	3.09855
	0.47065	1.47082			6.24308	3.72166	7.74061	-0.45279
	0.470344	1.09807			6.24192	7.45278	10.1821	0.3055
	0.469866	4.18297			6.23988	6.1182	2.84833	2.99666
	0.469382	2.95184			6.23698	1.88733	2.39527	0.305586
	0.469285	1.73792			6.23649	4.69427	4.75802	3.36338
	0.469022	2.28138			6.23551	6.79301	10.4085	-1.30542
	0.468615	1.83416			6.23458	-0.27116	2.3139	7.92994
	0.46792	2.27775			6.2338	5.65035	7.21983	0.921164
	0.467053	3.61053			6.23213	7.31003	4.05102	-4.30179
	0.467012	4.56758			6.22732	5.2897	11.2727	-4.44637
	0.466329	2.01275			6.22729	0.386563	3.07334	6.18649
	0.465596	1.66293			6.22547	1.88444	1.10813	3.16913
	0.465436	2.51616			6.22163	3.33706	2.11438	3.66398
	0.465002	1.81242			6.22081	1.96973	1.6848	2.83156
	0.464535	1.75036			6.21541	4.55492	3.09608	0.97528
	0.463962	1.3517			6.21033	1.1114	-2.89542	0.970361
	0.463142	1.91122			6.20071	-1.69382	-0.77072	-0.36349
	0.462772	1.40224			6.19857	6.27361	0.882881	2.06844
	0.46276	1.38851			6.19756	4.42152	2.51079	3.93745
	0.462184	1.5226			6.19433	6.06823	5.4521	-0.21012
	0.461784	2.8608			6.18309	1.82362	5.98739	-1.0595
	0.460936	1.28586			6.17678	5.41926	3.37996	1.0934
	0.45944	1.62409			6.17544	4.61737	9.79399	1.30008
	0.459365	1.41263			6.17012	3.96203	6.76154	0.545418
	0.458605	2.24474			6.16908	5.41674	3.50968	1.44559
	0.457851	3.82049			6.16404	7.95291	-0.04353	4.10862
	0.45773	3.07764			6.15994	2.06972	2.01407	2.17613
	0.456781	4.99366			6.15965	3.55282	5.64721	2.16578
	0.456373	2.46982			6.15901	4.97001	8.51218	1.24901
	0.456186	1.73916			6.15658	5.78224	2.92942	-1.13085
	0.455081	3.66723			6.15377	3.60472	5.37993	1.90319
	0.454772	1.42288			6.15243	2.51627	3.62497	1.26064
	0.454565	0.97909			6.15201	3.77885	1.4724	3.48608
	0.454292	1.66607			6.15028	6.21335	7.49077	-5.40617
	0.453724	3.71637			6.14909	1.96414	3.96182	-0.46182
	0.453212	3.02564			6.1478	1.53915	5.20287	4.16803
	0.453021	1.35616			6.14768	9.21901	-2.65221	4.72532
	0.45299	1.43383			6.14498	6.14254	6.06934	2.22639
	0.452753	3.08302			6.13808	3.74863	4.65302	-3.02732
	0.452666	2.28448			6.1338	3.85175	1.5735	-0.80514
	0.452485	2.03565			6.12374	3.90867	-2.05946	3.01088
	0.452123	1.49866			6.12289	3.35373	4.90862	0.724893
	0.451641	2.5234			6.12026	1.0894	0.066283	2.94328
	0.451382	1.62668			6.11898	8.83014	6.86866	3.12585
	0.450905	0.548501			6.11834	6.17797	6.68197	4.08612
	0.450029	1.12791			6.11542	3.93221	2.58159	1.6133
	0.44933	1.69126			6.11515	5.59945	-1.49554	1.67443
	0.448115	2.08849			6.11413	3.58617	0.798999	3.57236
	0.44792	1.42998			6.1136	2.58718	3.42463	3.56637
	0.447802	2.40269			6.11331	6.1812	4.77359	-1.08697
	0.447744	5.27712			6.10672	4.39047	2.63953	2.80907
	0.447455	1.03016			6.10639	6.78572	1.44251	-6.45274
	0.446489	0.808117			6.10591	4.14977	3.38316	2.70504
	0.446439	2.85367			6.09889	5.78768	4.55662	3.29797
	0.446219	1.72423			6.09395	2.32086	2.25118	3.04258
	0.446118	0.915037			6.09203	4.78247	9.5086	-1.48128
	0.446103	0.964669			6.08952	-4.55652	-2.83985	6.63292
	0.445855	6.2536			6.0863	5.48179	7.36414	-2.24569
	0.445258	0.65992			6.07864	2.4955	4.26355	-0.44617
	0.445258	0.65992			6.07765	4.17176	-0.15826	4.16431
	0.445055	1.48192			6.06711	1.30791	0.379517	4.20899
	0.444539	2.7584			6.06038	5.12857	5.63292	1.61309
	0.443839	1.93418			6.05681	4.39109	11.0754	2.08523
	0.443643	1.42889			6.05669	2.78675	-0.0977	5.18827
	0.443446	1.02109			6.05487	3.37882	2.93047	1.6675
	0.443094	1.61526			6.05455	1.60177	3.05705	8.34904
	0.442832	1.06726			6.05393	5.96707	7.14854	1.86383
	0.442748	1.9627			6.04104	4.08266	0.503685	0.001653
	0.44268	0.769156			6.041	-3.85843	11.0707	6.61774
	0.442561	1.82985			6.0386	2.7626	1.03219	-3.37209
	0.442201	1.46609			6.03323	3.76198	8.23883	5.70228
	0.442094	0.960879			6.0309	5.69279	6.17141	-0.0649
	0.441894	0.995885			6.02882	1.77849	2.15524	2.8079
	0.441657	3.42844			6.02801	1.26327	-0.10882	0.785809
	0.440829	0.795493			6.02741	6.68635	5.74146	1.89831
	0.440415	1.09659			6.02419	6.2864	6.18918	0.364684
	0.440392	3.51128			6.0233	3.54639	5.22139	3.59457
	0.440301	2.55459			6.02295	3.29457	3.33886	-1.97353
	0.440231	1.95902			6.02288	2.59244	1.11922	-1.95521
	0.440191	2.572			6.00711	3.15824	1.19914	2.8115
	0.440053	2.09813			6.00502	3.98378	3.88204	3.64624
	0.440004	0.96345			6.00436	7.64324	4.37865	-1.09815
	0.439608	6.48084			6.00405	7.61743	6.54996	10.2331
	0.439538	1.97693			5.99844	4.03579	6.91673	1.66603
	0.439287	5.88835			5.99113	2.15499	2.87893	0.529153
	0.438789	4.70112			5.98198	3.21725	2.65775	0.173865
	0.438446	3.70253			5.97916	4.83777	0.450147	2.56004
	0.438194	1.22878			5.979	4.53596	5.31135	1.78878
	0.437925	2.49372			5.97872	1.26169	-0.8485	4.44618
	0.437884	5.78742			5.97547	3.71966	6.72079	-0.16762
	0.437741	1.2464			5.9748	3.18302	3.57563	2.17914
	0.437201	1.35397			5.97192	4.48313	4.19319	-0.86249
	0.436303	1.18045			5.96853	5.70873	3.54555	1.95743
	0.435537	0.695496			5.96626	4.91287	5.60865	-0.50543
	0.434892	2.08986			5.96452	3.87292	2.94317	-0.2133
	0.434807	1.14892			5.96352	7.35755	3.29607	2.44165
	0.434654	3.01086			5.96023	7.49733	-1.31095	-5.6188
	0.434543	7.34165			5.95855	3.86067	2.8655	1.38145
	0.434497	3.83253			5.9469	4.79269	6.05638	-2.73624
	0.43438	1.53899			5.94507	1.06423	1.98315	0.551533
	0.434192	0.679584			5.93952	2.64709	2.91429	3.97269
	0.433294	1.93252			5.92894	1.29186	5.19431	2.20456
	0.432654	0.643248			5.92889	4.69661	6.01617	2.1776
	0.431765	1.49427			5.92783	2.29198	3.16036	3.79289
	0.431429	3.88082			5.92584	1.58022	4.32035	3.89268
	0.430956	3.16626			5.92372	2.65078	5.79632	2.04668
	0.430287	1.26525			5.92174	5.24072	3.55921	5.58461
	0.429965	1.13875			5.91704	4.52543	2.76491	1.58862
	0.42985	1.98407			5.9115	5.85858	-0.52559	0.830394
	0.429836	1.32438			5.91046	3.76569	3.75146	4.03887
	0.429819	0.969509			5.90897	5.28254	3.69708	5.25247
	0.429704	3.62143			5.90226	7.01132	0.28369	3.00336
	0.429615	5.17			5.89901	3.446	4.93863	-3.50847
	0.429498	2.12589			5.89825	3.94346	0.464727	8.97148
	0.429246	1.13173			5.88953	1.21219	6.39782	6.37929
	0.428287	1.25092			5.88783	5.00737	6.85439	0.435631
	0.427848	0.97774			5.8861	3.90456	3.16815	3.59337
	0.427664	0.804194			5.88368	4.10135	3.77197	1.16854
	0.427151	2.12756			5.88013	4.21227	1.03508	9.05723
	0.427045	3.38336			5.87655	8.71571	7.21214	-1.56232
	0.426425	2.68067			5.87553	7.1887	9.11513	-2.09509
	0.426061	2.82687			5.87499	3.40898	5.32901	4.05635
	0.425877	1.67636			5.87422	3.77381	1.32383	5.91137
	0.425635	0.95302			5.87385	6.16811	4.69491	2.79576
	0.425191	1.80238			5.8673	4.07162	4.02537	-0.47459
	0.424977	3.20537			5.86565	1.4179	8.36184	7.49103
	0.423922	1.34547			5.86446	2.65372	6.05534	2.62424
	0.42387	0.579935			5.86217	5.88632	3.02507	7.31258
	0.423832	2.45888			5.85567	4.43833	1.96728	2.71295
	0.423703	2.77047			5.85228	4.53039	4.27724	1.41931
	0.423634	1.57804			5.85213	4.73095	3.20749	1.95551
	0.423393	1.34107			5.85157	3.37935	2.10388	1.82164
	0.4233	1.794			5.85146	2.88688	1.31959	2.00176
	0.423248	2.67164			5.85134	6.58147	5.39573	0.743031
	0.422009	1.68804			5.85121	2.97162	6.07897	-3.97319
	0.42197	6.18731			5.85102	6.10303	5.73489	0.670166
	0.421895	1.60739			5.84944	4.16842	3.49113	5.85843
	0.421769	1.75368			5.84817	3.17845	3.16111	1.41297
	0.421761	6.03918			5.848	9.49839	4.27374	-0.03831
	0.421612	3.86311			5.84762	5.15629	10.3014	-5.81
	0.421147	6.19018			5.84514	4.73456	4.5044	4.50982
	0.420621	3.62616			5.84048	4.66385	3.60217	3.9215
	0.420559	3.39463			5.83831	3.27133	5.65843	0.075081
	0.420533	1.40762			5.82776	5.58846	2.68972	-1.23132
	0.420031	6.41214			5.82528	2.53295	3.17231	8.66306
	0.419204	1.33681			5.82289	2.4843	4.03038	0.225837
	0.419189	1.73332			5.82073	9.03256	17.4484	11.4393
	0.419115	1.12465			5.81842	3.65294	4.1204	1.59308
	0.418624	2.87			5.81826	3.32221	5.10739	-2.20757
	0.417857	2.84512			5.8049	3.42013	2.91333	-0.17235
	0.417275	1.10227			5.80178	8.10673	5.73208	-0.50692
	0.417214	3.07672			5.80149	5.703	8.55457	-1.78341
	0.417184	1.15453			5.79542	6.91349	3.74683	5.12184
	0.417011	1.29642			5.79533	5.30653	4.7482	1.67184
	0.416763	1.05619			5.79486	3.67448	3.79832	3.73439
	0.416406	0.851892			5.79403	3.1742	4.8895	2.41243
	0.41539	1.39208			5.79253	4.91684	0.83946	1.04493
	0.415339	1.2246			5.79095	-5.33105	4.97757	-1.84227
	0.415042	0.639241			5.78997	4.97725	5.0958	0.380076
	0.414973	1.05855			5.78775	3.79395	2.19413	2.66438
	0.414924	4.55294			5.78561	4.31064	1.78594	1.9429
	0.414761	2.63465			5.78509	5.50221	5.42986	-1.09769
	0.414395	2.04733			5.78463	7.26929	10.8246	-2.74242
	0.41424	1.25828			5.77943	4.45416	1.86111	-2.48213
	0.413986	2.56394			5.77601	5.63283	5.47032	0.244334
	0.413975	1.23826			5.77559	6.41481	4.56876	0.772189
	0.413873	1.00722			5.77539	5.2992	9.0943	-0.94281
	0.413417	2.46868			5.77537	6.03428	5.03144	-3.39226
	0.41308	2.34489			5.77506	6.48415	2.90363	-0.45013
	0.412632	2.64159			5.77462	-0.71929	2.6448	1.44525
	0.412591	1.82842			5.77352	2.09315	3.13742	4.97785
	0.412207	0.925577			5.76188	4.83093	6.34093	0.352196
	0.412177	2.60412			5.75987	6.9369	3.5209	0.720952
	0.41211	1.29961			5.75422	1.72938	3.87691	-0.4877
	0.41201	1.90231			5.75314	6.70379	6.46002	3.5814
	0.411917	1.70633			5.74474	5.86451	6.31421	-3.67046
	0.411852	2.16801			5.74445	6.1192	2.82195	0.996943
	0.411774	0.816656			5.74027	6.75327	5.31923	-0.10863
	0.411571	6.1402			5.7378	3.12902	6.89365	0.295314
	0.411403	1.43253			5.72416	4.15075	2.60432	-4.30925
	0.411127	0.952056			5.7215	2.84584	6.95587	-0.04713
	0.411103	0.793772			5.72111	3.2779	5.98587	0.295995
	0.410865	1.15488			5.71988	4.75828	1.8727	-0.66949
	0.410373	0.98003			5.71795	7.01088	4.57482	-1.45343
	0.410214	1.73563			5.71513	1.87417	8.42949	2.0999
	0.409984	6.92682			5.71324	6.03336	2.58873	-0.38671
	0.409976	6.10357			5.70974	-0.25	3.09998	8.23413
	0.4098	2.49453			5.70763	8.04564	6.62508	-1.03242
	0.409799	3.67319			5.70407	6.56208	8.91074	-0.76598
	0.409784	1.9836			5.70228	1.37008	2.4284	2.01168
	0.40955	3.34154			5.70013	4.75626	3.66217	-0.01742
	0.409492	1.69565			5.6997	0.765121	-1.24097	1.38245
	0.408153	1.78932			5.69764	3.51066	6.63838	3.0337
	0.408108	0.466701			5.69696	4.58753	6.01607	2.75039
	0.407549	2.28966			5.68825	5.68262	7.66184	-1.87331
	0.407353	1.58432			5.68738	3.50648	5.53613	-2.4894
	0.407014	1.92028			5.68604	5.19931	4.01756	0.92662
	0.406556	3.18177			5.68322	3.71448	2.37872	3.18869
	0.405231	1.23782			5.683	1.55708	2.46136	5.90593
	0.404961	0.865596			5.67949	2.6878	2.87765	3.92325
	0.404828	4.31069			5.67622	2.8819	3.40613	-0.75283
	0.404655	1.43875			5.67396	4.98323	1.12984	6.73581
	0.403702	2.21199			5.6731	10.8773	6.32786	-3.77445
	0.403686	1.38144			5.67051	13.4821	0.700223	-2.03838
	0.403684	4.46031			5.66942	-0.20308	3.48391	1.64371
	0.403647	3.23094			5.66521	-15.4383	6.7883	11.357
	0.402714	2.76064			5.66469	-1.30986	1.02732	3.04731
	0.402527	1.87379			5.65975	7.13437	3.74179	1.48514
	0.402138	5.18856			5.65665	3.56053	3.98935	0.762151
	0.402086	0.846419			5.65468	3.92853	1.87495	-0.54066
	0.401889	0.8962			5.65215	5.40978	3.94375	3.70683
	0.401658	2.20915			5.65111	4.74555	1.8092	-0.13074
	0.401656	2.44398			5.64824	5.20988	-0.56057	3.72788
	0.401613	1.12397			5.64617	4.64731	4.95186	-2.77492
	0.401529	3.19428			5.64288	5.37227	4.51866	1.12341
	0.401322	0.949217			5.64063	5.95347	2.59333	-3.43524
	0.40128	2.64377			5.63663	2.26182	1.8849	-0.55965
	0.40113	3.63962			5.63654	1.91821	1.89933	3.94935
	0.401089	3.55754			5.62987	4.45269	2.78541	-0.2659
	0.400981	1.34853			5.62896	3.31869	3.36093	-1.07043
	0.400922	4.82242			5.62766	-3.10575	-6.00311	-3.65801
	0.400163	1.14718			5.62404	-1.35179	5.91853	1.39813
	0.4	3.08128			5.62277	4.33639	0.956483	-4.16659
	0.399931	5.18326			5.62182	2.8775	7.95877	-2.63928
	0.399769	4.08671			5.6214	3.59632	6.00055	4.8483
	0.399665	1.77476			5.61938	5.5532	2.5701	2.9056
	0.399545	5.31317			5.61481	4.99911	2.02986	0.514855
	0.399392	1.14555			5.61476	4.9224	8.2462	-8.34109
	0.399159	4.33705			5.61338	8.80083	3.05383	0.40886
	0.399083	1.17642			5.61174	7.05667	3.8686	1.89549
	0.39894	2.68869			5.60951	1.79228	2.93712	1.15272
	0.398878	0.86582			5.60932	3.89825	3.41378	4.08409
	0.398666	1.37805			5.6073	1.50312	3.54599	1.88337
	0.398643	1.25601			5.60562	5.76191	1.50617	2.76893
	0.398411	3.49431			5.60503	5.45414	1.9823	1.25572
	0.398328	2.10093			5.60357	2.36873	2.16985	2.9676
	0.398309	1.15397			5.60226	0.837335	2.88463	2.35451
	0.398259	5.83513			5.60143	4.70135	-0.37244	-3.29656
	0.397736	3.96589			5.60069	5.29652	-0.26219	3.2382
	0.397551	1.17968			5.59856	4.82739	3.67505	0.047885
	0.397395	1.63285			5.5951	10.7227	0.341646	8.22094
	0.397106	3.27933			5.58472	3.93742	3.60772	4.60647
	0.397046	1.6534			5.58364	6.97994	5.98269	-1.14407
	0.396809	0.735282			5.58237	2.54885	4.05871	0.143693
	0.396611	4.20482			5.57855	4.7123	2.13065	-0.2396
	0.396473	0.822074			5.57742	0.44473	1.77683	4.83594
	0.395384	0.790424			5.57008	2.68188	2.50833	0.993025
	0.394952	2.42824			5.56809	6.73666	0.041957	-0.96577
	0.39408	0.829413			5.5629	3.29931	3.90675	-3.7404
	0.393963	2.78002			5.55654	-2.3611	5.616	-4.05926
	0.393798	2.12005			5.55577	6.1322	1.65411	0.295207
	0.393664	1.18019			5.55064	2.40084	3.58109	-0.5794
	0.393627	2.9619			5.54439	5.04268	8.0055	0.927065
	0.393594	0.585314			5.54355	5.96495	6.34488	2.05479
	0.393444	3.93456			5.54266	5.87693	4.15794	-3.16327
	0.393408	1.24247			5.54177	4.61318	3.40556	0.656667
	0.392847	5.02799			5.54002	12.1364	1.21387	1.43528
	0.392814	2.19581			5.53794	3.62327	0.427579	-1.27218
	0.392161	0.572307			5.53725	3.10732	1.34566	0.24447
	0.39215	1.05111			5.53031	4.85219	2.2053	1.22307
	0.391981	0.850335			5.52975	3.30111	4.44287	-2.42986
	0.391816	1.60125			5.52593	3.46245	1.93506	-0.27503
	0.391575	1.66391			5.52589	2.32804	3.51806	2.5552
	0.391407	1.02518			5.52581	5.45946	9.15852	-2.61277
	0.391085	1.73047			5.52383	5.63899	2.18144	-0.12407
	0.391011	1.46582			5.52197	4.46388	1.15323	3.2858
	0.390408	3.29998			5.51692	6.2177	3.71263	2.44032
	0.389989	2.39236			5.51493	1.35244	3.44197	4.52384
	0.389947	1.84706			5.51051	0.664639	4.78169	-0.85962
	0.389768	1.86505			5.5102	5.2546	3.69792	2.72549
	0.389691	1.29565			5.50481	3.67884	3.37113	-1.2296
	0.389432	2.52011			5.50163	1.79632	2.53188	5.24036
	0.389315	1.03679			5.50156	2.92539	1.4793	1.23362
	0.389131	1.22314			5.50007	5.33971	4.81684	1.28656
	0.389107	3.85257			5.49972	-0.07964	-3.75849	6.22953
	0.388992	0.821637			5.49925	2.80931	3.68304	2.38261
	0.388917	3.84163			5.49447	8.61521	3.2475	1.28878
	0.388709	0.864923			5.49327	-1.14573	2.51362	-1.41075
	0.388386	1.22951			5.4885	4.33418	4.58029	-1.04402
	0.388219	0.493241			5.48789	1.01562	-0.32124	2.30228
	0.388096	1.4092			5.48754	3.49581	8.12472	-2.49848
	0.388031	0.842826			5.48673	2.53505	2.95488	0.127922
	0.387429	1.26005			5.48546	6.51124	7.65901	-0.93436
	0.387217	1.08548			5.48215	4.99973	2.32111	3.90922
	0.386939	1.37311			5.47894	-4.55262	-6.21621	-7.29514
	0.386828	1.16334			5.47873	3.34498	4.02287	-0.963
	0.386753	1.6493			5.47644	-1.02673	3.8133	-0.88451
	0.386497	0.651999			5.47643	4.25716	0.609034	6.94876
	0.386412	2.08654			5.47486	3.69802	0.785278	0.842616
	0.386278	1.05722			5.46959	1.00511	-0.30962	-1.45346
	0.385794	2.17991			5.46734	2.48041	2.25972	-1.9959
	0.385719	2.6638			5.46191	6.95391	4.5083	-0.89995
	0.385684	1.37897			5.46179	4.37227	2.95782	-1.67412
	0.385212	1.75416			5.46128	2.2873	3.96535	0.760019
	0.384334	2.86843			5.46088	5.39415	4.74684	-0.90071
	0.383732	2.53631			5.45554	1.5386	4.86051	-0.52094
	0.383667	1.01961			5.45454	4.22588	5.73503	-2.29808
	0.38241	1.16822			5.45315	0.402581	3.28351	2.09031
	0.382131	1.68966			5.4512	1.06023	0.333219	1.18636
	0.382033	0.89318			5.45072	5.62986	3.25958	-2.61717
	0.381769	0.630551			5.45008	2.15952	13.5793	-2.94691
	0.381704	0.84493			5.44701	4.87659	6.39887	-1.11321
	0.381644	1.28675			5.4451	4.17452	-0.27727	-2.39129
	0.381436	1.51627			5.4419	6.1949	6.47786	1.03562
	0.381132	1.28017			5.43581	6.62892	-1.57159	2.14314
	0.381018	1.61834			5.4354	-1.88177	5.55171	12.5052
	0.380617	1.77735			5.42327	8.71403	3.11117	-3.63868
	0.379894	1.32003			5.42163	4.2902	2.22219	0.242554
	0.379658	1.94994			5.41951	8.30084	8.61651	5.46228
	0.379526	1.42583			5.41917	7.95662	-0.62872	0.280518
	0.379328	1.12893			5.4125	4.67696	2.9707	-6.5567
	0.379216	0.893259			5.40969	3.84793	1.63834	4.36932
	0.379131	1.08508			5.40789	1.74161	-3.87861	-2.9189
	0.378643	0.94034			5.40665	0.982889	-0.08109	0.042286
	0.37864	1.24813			5.40568	1.45091	4.48585	-0.9176
	0.377909	1.71105			5.40457	7.40898	5.4782	6.08638
	0.377453	0.816575			5.40211	1.9915	2.05961	-0.78243
	0.377429	1.12511			5.40048	1.75464	3.91492	3.36295
	0.377365	1.47434			5.39968	1.64627	1.05431	7.55164
	0.377262	2.72631			5.39892	6.1099	1.38082	1.91368
	0.377102	2.14875			5.39806	2.91028	3.513	1.37179
	0.376888	1.91863			5.39013	5.28543	4.25022	1.13622
	0.376868	0.770719			5.3894	-0.28975	4.89568	4.15732
	0.376789	1.12754			5.38776	4.59926	3.87258	4.58146
	0.376742	4.86755			5.38715	3.39783	6.92864	-2.23392
	0.376566	1.35983			5.38702	4.37435	5.36255	-0.79938
	0.376241	1.15528			5.38596	2.85593	0.369164	5.41468
	0.376023	1.16027			5.38565	-2.08608	2.5322	1.67532
	0.375957	0.708449			5.38399	1.28521	6.88156	-4.39802
	0.3757	1.13845			5.38396	5.85076	4.34861	0.538807
	0.375686	0.994442			5.38349	5.49454	5.72794	1.57789
	0.375279	0.790882			5.3831	3.36296	-0.32555	-0.57284
	0.375128	1.05232			5.38274	3.39489	3.46695	1.80777
	0.375105	1.46731			5.38245	4.37902	8.08498	1.37105
	0.374644	0.820191			5.38154	4.07838	14.7017	10.067
	0.374479	0.693202			5.37866	4.90349	4.58114	2.67573
	0.374212	2.40639			5.37662	3.76673	0.136178	2.81958
	0.374143	1.37083			5.37473	6.90639	1.46982	3.06689
	0.37332	3.94851			5.37393	4.05986	-0.62721	-0.11849
	0.373193	1.17128			5.37326	5.36597	5.06858	-0.73333
	0.373073	2.25998			5.36941	5.41413	5.6709	1.97469
	0.372547	2.03388			5.36783	7.99746	5.62593	-2.26919
	0.372315	1.48184			5.36623	0.284576	0.71348	-0.08959
	0.372165	0.432629			5.36533	6.20266	4.20237	5.98257
	0.372008	0.710584			5.36436	5.04306	4.98421	0.211399
	0.371645	5.00641			5.36079	3.00121	2.8595	-1.28614
	0.371209	0.834402			5.35923	3.47025	5.64536	-3.61297
	0.371125	1.37233			5.35353	5.17254	3.93935	3.49785
	0.370819	2.99382			5.35202	5.29328	3.4361	-1.37217
	0.370759	1.93116			5.35109	6.69801	1.22262	0.1319
	0.370285	0.820183			5.3488	2.55036	6.52155	4.40808
	0.36994	1.38544			5.34698	8.49349	7.90181	-2.54932
	0.369782	0.960612			5.34621	2.9688	5.25119	-0.27798
	0.369594	3.18103			5.34492	-0.49846	5.93768	0.661105
	0.369589	1.24955			5.34423	6.3037	5.92547	-0.9018
	0.369456	3.58124			5.3435	1.4792	3.72733	-9.55253
	0.36926	1.67226			5.34321	5.56684	5.62874	0.073787
	0.368724	0.835256			5.34248	2.82165	2.16876	0.709435
	0.368153	1.45737			5.34025	0.640816	1.72395	5.19383
	0.368142	3.53062			5.33965	3.89493	4.3406	-0.68998
	0.368064	3.72623			5.33835	3.824	4.16565	-0.67206
	0.367325	2.3113			5.3333	6.66468	3.48281	1.75679
	0.367019	0.595754			5.33178	8.21559	6.05173	-0.32599
	0.366527	0.96274			5.33079	5.49376	4.59956	1.4554
	0.366347	2.11102			5.32715	2.92456	2.45621	1.52673
	0.366324	4.12282			5.32306	3.04452	5.05454	4.00434
	0.366192	0.898792			5.31884	4.66362	10.999	-0.59081
	0.366164	2.31344			5.31866	3.55252	0.47601	3.33353
	0.365918	2.00713			5.31716	2.29784	3.63267	-0.47749
	0.365906	0.804565			5.31672	2.35571	6.3962	1.79161
	0.365507	1.14738			5.31557	7.96803	5.17892	9.94114
	0.365382	2.55827			5.31542	5.37985	3.92553	-0.58655
	0.365023	2.60565			5.31357	2.94985	9.8821	1.02693
	0.365013	3.2517			5.31189	5.3872	1.57151	-3.94744
	0.364866	0.935409			5.31109	6.07273	3.27701	-1.86696
	0.364829	3.74388			5.30877	1.92752	5.41449	1.32714
	0.364788	0.59691			5.30036	8.5634	4.21931	-0.3825
	0.364602	1.42796			5.29959	5.18291	3.63796	4.67975
	0.364526	2.57911			5.29908	3.14824	3.33152	-2.31563
	0.364371	0.764475			5.29493	5.29136	4.55874	-3.22119
	0.364295	0.914131			5.29151	2.634	1.74796	1.72637
	0.364112	1.08344			5.2886	3.63837	6.18232	4.22633
	0.363983	1.47867			5.28838	2.28443	-0.63194	0.183256
	0.363742	0.817974			5.2883	5.31063	1.11164	3.64867
	0.363725	2.29509			5.28108	4.25838	-0.08247	-0.59335
	0.363491	0.681609			5.2777	4.87895	4.09749	-0.34803
	0.363472	2.1258			5.27755	-1.01103	-0.1451	6.7736
	0.363201	0.996768			5.27517	6.28975	6.38008	2.13846
	0.363033	3.95038			5.27104	3.23397	2.97197	-1.93863
	0.362947	1.28261			5.26984	5.71433	4.9046	-1.69097
	0.362915	3.11377			5.26617	4.03897	4.10286	-2.34698
	0.3629	1.58934			5.26438	2.537	0.990898	-2.41485
	0.362695	0.700801			5.26387	3.38728	1.41632	-1.96874
	0.362694	1.27288			5.26329	3.35626	4.00509	1.69527
	0.362686	2.48511			5.25966	9.08343	7.43776	-0.49894
	0.362683	1.24531			5.25952	4.98269	5.25732	6.70281
	0.362641	4.04574			5.25939	2.40308	3.85708	0.702929
	0.362303	3.58793			5.25624	3.86563	4.62102	3.85808
	0.362154	1.97345			5.25623	5.96975	7.51123	-4.2785
	0.362146	0.584893			5.25362	5.93613	6.74176	2.77357
	0.362005	4.57934			5.24123	-0.17646	1.4616	2.33796
	0.361886	1.19602			5.23955	4.23872	2.02763	-2.02075
	0.361263	3.4971			5.23876	5.7695	-1.70998	-8.22409
	0.361167	3.63252			5.2381	6.86272	2.7491	1.37398
	0.361161	1.44425			5.2376	4.60825	2.53704	-1.33827
	0.360846	1.16905			5.23602	2.44362	-0.20868	-1.00215
	0.360713	1.70796			5.22884	3.46626	-9.12055	-2.48582
	0.360583	0.818308			5.22493	0.29938	2.67243	0.880781
	0.360377	0.884206			5.22223	3.99901	2.00467	0.926694
	0.360173	1.26653			5.2197	4.84164	8.31847	-2.35965
	0.359598	2.01576			5.21783	4.93507	6.35186	1.40652
	0.359286	2.04414			5.21621	7.26941	8.21536	-3.54391
	0.358903	3.32517			5.21288	4.54137	3.65253	1.95938
	0.358779	0.818005			5.21266	3.35744	5.7683	-0.4022
	0.358698	3.12337			5.21137	6.48545	3.59953	-0.09584
	0.357925	1.84305			5.21038	3.64292	-1.54116	8.86244
	0.357862	0.84331			5.20294	-1.56695	-4.68586	-1.75282
	0.357708	4.34674			5.20182	1.85772	-0.81557	4.48799
	0.357633	3.02744			5.20003	8.4016	10.5816	2.7693
	0.357256	0.680402			5.19949	5.68377	3.37296	-1.17772
	0.356937	1.66102			5.19948	5.08433	8.12706	1.11758
	0.356605	1.34049			5.197	4.06082	3.45403	-1.01467
	0.356555	0.96151			5.19495	1.72979	2.82172	6.44534
	0.356326	1.22127			5.19357	4.2538	5.56079	-0.12591
	0.356309	1.59256			5.19273	7.01086	3.41992	-1.012
	0.355806	0.909066			5.19182	3.91398	5.50048	2.71723
	0.355799	1.15443			5.19057	3.43271	0.609239	-0.30238
	0.355764	1.14634			5.18799	5.18854	7.01286	-1.42149
	0.355727	1.34023			5.18708	7.31596	3.48747	-2.14432
	0.3555	1.50982			5.18034	2.91811	0.50246	-1.58137
	0.355471	3.46224			5.17835	-5.11893	12.6773	1.19182
	0.355462	0.866404			5.17661	4.40447	1.68247	-2.98011
	0.354429	2.11201			5.17654	0.551531	2.42338	2.05478
	0.354099	0.895158			5.17551	-0.39234	3.6333	1.87542
	0.353965	0.520345			5.17347	7.83807	5.34138	-0.97719
	0.353868	0.533836			5.17336	4.12993	2.87777	-6.8761
	0.353714	3.74645			5.17247	5.89285	6.50967	1.87121
	0.353447	3.50445			5.16643	5.18624	4.50188	0.288004
	0.353213	0.563854			5.16244	2.88166	2.07821	3.21531
	0.352816	2.34033			5.15805	0.733399	3.27496	1.04651
	0.3528	0.93905			5.15792	5.0312	3.35513	-3.56392
	0.352783	1.17915			5.15777	-1.56568	2.46249	-0.8848
	0.35263	0.779447			5.15766	1.78652	-8.76449	0.994402
	0.352538	1.88462			5.15512	2.20688	4.12809	2.177
	0.352175	1.72076			5.15343	2.50772	1.47033	1.69703
	0.352119	0.739051			5.14661	3.92849	0.280506	-1.89316
	0.352075	0.816141			5.1435	4.12904	5.26091	-4.09628
	0.35189	0.99898			5.14148	12.8156	14.4089	11.7737
	0.351804	0.834905			5.13446	3.26044	2.935	-2.66468
	0.35179	1.22138			5.1335	2.25297	2.33173	2.45463
	0.351676	2.3143			5.13255	0.014312	3.46068	4.56217
	0.35165	1.19049			5.13188	5.21378	4.78839	-0.18906
	0.350392	1.4852			5.13013	5.46669	4.14614	3.41633
	0.350331	0.979718			5.12492	4.98887	6.28244	-1.16055
	0.350228	1.67389			5.12208	5.84045	0.700129	1.49586
	0.350134	1.63126			5.12174	2.05097	-1.06461	2.0825
	0.350017	4.22813			5.12066	5.87197	4.90063	-0.39574
	0.349711	1.45399			5.11933	6.21325	5.45893	3.07134
	0.349608	0.834176			5.11895	5.678	0.298305	1.18894
	0.349291	3.83195			5.11718	3.17911	3.33727	4.4466
	0.349198	1.09703			5.117	0.629387	3.23171	0.990829
	0.349042	0.766644			5.11637	3.00923	1.69741	-0.4545
	0.348998	0.813759			5.1159	5.50864	0.965423	5.87565
	0.348909	1.08981			5.11404	-1.37973	3.84123	4.17484
	0.34881	1.24681			5.1119	3.69326	0.414972	0.490208
	0.348485	1.63374			5.10372	3.77803	7.20667	-0.47424
	0.348125	0.622933			5.10279	5.40615	2.25971	-1.51276
	0.347938	0.935319			5.10196	3.09483	5.76862	-3.69891
	0.34778	1.52012			5.09953	5.20862	3.30336	-0.11016
	0.347516	2.84335			5.09681	2.31271	1.9735	10.4465
	0.347485	2.94584			5.09602	1.98404	-1.49352	-1.11424
	0.347416	1.03076			5.09535	2.18346	1.24337	1.10854
	0.346548	2.09492			5.08804	6.0256	2.23524	0.57983
	0.346454	2.78307			5.0842	4.67361	0.67598	1.15679
	0.346321	2.78413			5.08061	0.276263	0.391676	1.23476
	0.346265	2.16303			5.08016	4.48201	2.84841	-0.21573
	0.346264	2.12703			5.07352	3.27542	0.827783	4.20676
	0.346141	3.69842			5.07293	4.65651	2.93381	-1.00596
	0.346082	0.885563			5.07165	4.3533	5.24831	-0.65348
	0.34575	2.86745			5.06689	5.38271	2.4114	0.827249
	0.345635	1.32904			5.06654	0.434226	2.90199	3.51456
	0.345579	1.20152			5.06628	-0.66424	-1.75389	-0.55532
	0.345447	2.68247			5.06467	4.31194	1.61207	1.74269
	0.345413	3.08642			5.06442	4.50061	8.52297	-0.05925
	0.345213	0.968648			5.06398	7.2214	1.27129	-5.18003
	0.345175	1.59025			5.06119	-0.4042	10.8847	-1.66218
	0.345119	1.34825			5.05912	4.473	2.39823	0.300104
	0.344988	2.69089			5.05809	4.52497	2.54526	1.69994
	0.344756	3.50258			5.05791	6.25721	1.83902	-4.86908
	0.344478	1.95929			5.05735	4.8086	6.29804	0.515897
	0.343868	2.10143			5.05252	3.60854	2.13963	0.177955
	0.343415	0.566038			5.05148	1.26455	0.643726	0.823685
	0.343079	1.07694			5.05027	3.71035	5.87942	-2.33363
	0.343017	1.30696			5.04686	3.48928	3.90527	6.5838
	0.342938	2.26343			5.04677	4.13792	-0.75984	-2.52017
	0.342605	1.81173			5.04391	2.92052	-1.64012	3.60672
	0.342595	1.3819			5.04188	2.08941	4.80938	0.186241
	0.342422	1.06271			5.04136	6.43314	5.12834	-3.03954
	0.342422	0.743536			5.03973	3.79577	5.29225	9.49575
	0.342162	3.58295			5.03834	4.84888	-0.36364	2.18865
	0.342153	0.621487			5.03794	6.87174	4.73026	-2.71299
	0.342051	1.8279			5.03737	3.73827	3.38377	-1.44028
	0.341978	2.19052			5.03578	-0.05414	-0.27281	3.07437
	0.341971	1.118			5.03377	3.00731	2.97932	-0.37943
	0.341932	0.797955			5.03304	4.51275	3.24321	-0.15987
	0.341704	0.702972			5.02977	5.9953	1.87183	2.76605
	0.341316	1.14087			5.0243	6.28428	7.28441	-0.40501
	0.34131	0.93692			5.02419	4.43424	2.07761	1.60695
	0.341241	1.23227			5.02272	3.88516	2.45526	-3.23348
	0.339963	1.4552			5.02271	4.75596	1.97851	5.99022
	0.339455	3.82002			5.02115	4.66576	1.80049	0.932256
	0.339241	1.34171			5.01769	9.73566	6.34068	-2.1196
	0.338964	0.724569			5.01724	3.07627	1.23905	1.49403
	0.33894	1.66289			5.01699	5.53327	7.1261	0.100013
	0.338921	1.77635			5.01576	6.61813	2.42126	-1.12476
	0.338785	1.21827			5.01171	4.27662	3.05735	0.062386
	0.338706	2.06565			5.01032	2.54942	2.91167	-2.11582
	0.338651	1.82925			5.00871	9.10035	5.56953	-5.65443
	0.338253	0.748258			5.00722	4.64945	4.75583	-2.10911
	0.338101	0.841139			5.00546	2.40593	2.83573	1.78782
	0.337893	1.42832			5.00487	2.53008	7.09638	-1.26324
	0.33762	0.588331			5.00408	4.59724	3.26811	1.40368
	0.337456	1.93885			5.00087	4.5502	3.34634	-1.71752
	0.337084	2.38195			5.00034	3.80236	0.777335	-4.45495
	0.337075	0.693153			4.99702	4.26166	-1.13978	2.2506
	0.337002	3.72721			4.99589	3.3085	-1.15454	-1.22113
	0.336876	1.11013			4.99383	2.12549	1.34454	-3.54504
	0.336698	0.928116			4.99121	-0.30435	-1.21526	1.91943
	0.336652	0.630065			4.98467	4.2169	3.40415	-2.62012
	0.336503	1.41416			4.98414	3.87764	3.82864	1.05506
	0.336256	1.65621			4.981	5.77494	2.91452	1.1076
	0.336182	1.49499			4.98084	4.7263	1.48384	-1.31464
	0.336007	0.52798			4.97844	2.98571	1.75666	-1.16146
	0.335893	1.13225			4.97468	6.06025	6.64187	-4.15578
	0.335887	0.676837			4.97436	5.79155	4.84124	-1.84353
	0.335573	1.39242			4.97168	3.82007	6.2684	0.587301
	0.335327	0.707323			4.96879	4.67139	4.39788	-0.6102
	0.335194	2.96212			4.96809	4.1642	2.80193	9.5499
	0.335083	0.535209			4.9653	4.86115	1.23616	3.38609
	0.334864	0.745408			4.96157	4.82624	5.6697	-0.64629
	0.334832	0.717853			4.9609	4.40527	3.14597	-6.89801
	0.334726	1.48072			4.96087	4.3742	0.584229	-2.10866
	0.334376	0.4725			4.95809	3.08596	8.3126	-2.44172
	0.334298	1.09785			4.95805	5.65657	6.15241	-1.18395
	0.334276	1.2378			4.9524	4.85501	5.65015	-0.61301
	0.333832	1.06964			4.94952	1.09164	2.30482	4.64011
	0.333536	1.93532			4.94901	4.60846	1.59431	-1.66326
	0.333249	1.0554			4.94838	4.89598	4.22248	7.14296
	0.333179	1.35908			4.94833	-0.96915	6.99666	3.96958
	0.333104	1.06594			4.94665	2.11747	0.9346	-2.04505
	0.333091	1.93544			4.94623	1.91894	1.71758	1.50862
	0.332328	1.42859			4.94449	1.82775	5.6687	-0.74045
	0.332096	0.419423			4.94288	6.39428	1.95735	2.40741
	0.331981	0.997542			4.93988	3.90121	-0.28181	5.7959
	0.33194	1.62159			4.93896	1.92525	1.6423	1.9462
	0.331469	1.56559			4.93449	3.07934	6.32358	-1.52962
	0.33139	1.21197			4.93449	-0.65174	10.9167	-2.38637
	0.331191	1.15656			4.93284	0.007803	2.22086	8.42718
	0.331151	0.649353			4.93101	3.72821	1.8948	-1.8279
	0.331037	1.163			4.92609	0.164992	2.04891	-0.59596
	0.330787	1.84548			4.926	5.15024	6.73332	-3.39137
	0.330026	0.726483			4.9256	3.05562	-0.68396	2.05224
	0.32961	0.926919			4.92534	4.59704	3.27412	0.065486
	0.329599	1.1378			4.92343	3.90177	7.8582	11.4436
	0.329302	1.75413			4.92218	0.320981	4.44866	-0.57873
	0.329145	2.26912			4.92041	3.44852	3.84545	-1.2687
	0.328911	1.34262			4.91893	1.01596	3.7465	-3.00805
	0.32889	1.70526			4.9177	-5.86396	-6.43384	2.11106
	0.328757	0.652148			4.9107	5.15986	-0.39142	-2.56081
	0.328743	1.21315			4.90926	-5.46065	-4.02674	17.9693
	0.328699	1.70572			4.90484	3.50989	1.91891	3.14977
	0.328673	0.811542			4.9047	5.50428	2.42921	-0.65062
	0.328517	2.79908			4.90357	1.40244	5.2971	0.267824
	0.328469	0.872373			4.90318	5.53237	1.07791	3.88451
	0.328399	1.16801			4.90214	2.83701	0.255164	-0.33438
	0.328272	2.20504			4.90071	0.83083	0.871158	-0.761
	0.328244	0.462616			4.90046	4.2193	3.20061	0.515471
	0.327927	0.612473			4.90007	4.78686	2.13072	2.24132
	0.327888	1.69105			4.89848	1.22897	-2.2607	-2.19042
	0.327673	3.14146			4.89704	1.0525	4.13845	0.665842
	0.327643	0.40844			4.89579	0.674472	4.64611	-2.18564
	0.327297	1.23556			4.89192	5.85797	0.372881	-0.09949
	0.327187	1.90279			4.88814	1.91314	1.46431	-1.04581
	0.326891	0.704193			4.88308	4.9973	6.86421	-1.39752
	0.326883	0.686913			4.88223	7.53571	-1.77028	2.39866
	0.326839	2.16522			4.882	5.3396	-1.80548	3.73797
	0.326705	1.8346			4.87746	2.00878	-4.76336	0.101305
	0.326534	0.789309			4.8688	7.25105	6.00503	-3.15917
	0.326534	2.93814			4.86755	2.95826	1.61798	3.79291
	0.326243	1.18934			4.86562	2.69454	3.53178	6.59725
	0.326162	2.4438			4.86327	4.82306	0.778548	2.59094
	0.326121	0.947758			4.85961	6.08427	5.45875	4.83303
	0.326116	1.76784			4.85668	4.06499	3.75244	-0.18947
	0.32595	0.821634			4.85598	3.22039	2.63252	1.31173
	0.325927	3.57694			4.85034	8.39372	7.37789	-1.28246
	0.325414	3.10854			4.84866	4.47881	11.7668	1.5915
	0.32532	1.46345			4.84782	2.62767	5.73893	0.753225
	0.325295	4.29315			4.84442	4.82467	3.87836	1.80408
	0.324908	1.26949			4.84309	2.63012	1.94747	4.93026
	0.324547	1.34567			4.84205	4.44355	2.95013	1.3817
	0.324537	2.33828			4.83927	3.90633	2.58023	-2.2786
	0.324426	1.36357			4.83818	3.1257	2.14856	0.507397
	0.324374	2.13102			4.8377	2.83748	8.91134	1.10537
	0.324165	1.0007			4.83723	-0.92758	5.69408	5.55864
	0.324125	1.425			4.83563	2.75374	2.85256	-1.71581
	0.324048	0.960764			4.83253	2.48675	1.98641	-0.55501
	0.324038	0.87012			4.82559	2.59029	1.32893	0.746459
	0.323989	0.977506			4.82305	4.8387	3.43894	-1.14182
	0.323861	1.69224			4.82185	4.13363	3.92484	0.202012
	0.323811	2.90643			4.81689	3.47624	2.71842	2.45623
	0.323794	2.12837			4.81606	3.45638	3.24223	-1.28453
	0.323669	1.20383			4.81567	2.4987	4.03455	-1.98448
	0.323553	0.70378			4.80773	6.23282	0.212083	1.96165
	0.323517	1.29478			4.80704	2.10204	3.63339	2.07612
	0.323485	1.1503			4.80622	2.7439	1.97301	3.01686
	0.323372	1.16559			4.80618	7.94276	2.13749	-1.01914
	0.323183	0.795033			4.80493	4.16744	-0.10232	1.49118
	0.323122	1.2186			4.8045	3.22355	3.81247	-3.79051
	0.323019	1.47319			4.80083	8.8985	0.739373	-1.17691
	0.322968	0.808181			4.80002	2.85087	1.17508	-2.97143
	0.322895	1.52651			4.79755	9.45408	5.76887	-4.13355
	0.322236	1.37713			4.79538	4.13247	2.09931	-1.84087
	0.321736	1.50732			4.79434	2.60481	5.79322	0.843793
	0.321702	1.24539			4.79297	2.13599	-6.34706	2.29947
	0.321686	1.10588			4.79181	2.00283	5.26608	-2.0291
	0.321508	1.75779			4.78887	5.19724	8.43746	-2.45029
	0.32149	1.4898			4.78778	4.29254	2.79798	1.32848
	0.321408	1.19904			4.78457	7.68238	-0.80908	3.70124
	0.321312	1.1905			4.78215	5.01504	5.60189	-2.58818
	0.321311	2.73489			4.77944	0.319947	1.78944	5.88469
	0.321182	1.11563			4.77631	2.51666	3.64421	-3.88589
	0.321065	2.51046			4.77153	4.79609	-0.95795	-4.3133
	0.320976	1.51402			4.7687	4.69281	4.53767	0.610803
	0.320145	1.3186			4.76769	2.94753	2.84608	-0.89869
	0.320087	1.55624			4.76356	0.402544	4.24701	0.931722
	0.319611	1.90945			4.76269	4.16936	5.26904	-1.62246
	0.31936	3.89784			4.76168	2.43833	1.17503	2.4352
	0.319079	1.6457			4.76055	1.01812	0.412441	1.30156
	0.318848	1.04149			4.75818	1.37359	-0.55978	1.50868
	0.318806	2.30819			4.75744	5.69725	4.43129	3.73138
	0.318747	2.44435			4.75498	2.99659	4.52897	0.134897
	0.318719	2.00834			4.75414	-3.04422	2.23192	0.879918
	0.318637	0.605624			4.75199	5.1494	2.76085	-2.44899
	0.318611	1.21265			4.74812	3.04047	4.28198	0.177004
	0.318383	1.97552			4.74606	3.18899	2.88008	-0.51655
	0.318225	0.879174			4.74235	3.50002	4.55942	-0.21233
	0.318176	1.61198			4.74207	4.83409	5.51702	0.859091
	0.318112	3.52256			4.73889	3.40976	1.16488	-7.82453
	0.318072	3.39378			4.73857	3.52648	6.28364	1.70879
	0.317848	0.67895			4.73796	3.44082	4.11351	-4.05911
	0.317587	0.732212			4.73596	4.26465	6.06274	-2.00082
	0.317578	0.71928			4.73318	3.91366	2.25759	8.91398
	0.317565	0.61931			4.73084	2.33825	3.96369	1.19726
	0.317546	1.42544			4.72983	3.10331	2.50054	1.01002
	0.317498	1.22133			4.72951	6.60791	5.90621	-2.58857
	0.31747	0.63534			4.72893	4.24834	1.50754	-0.21863
	0.316955	1.04391			4.727	3.46389	3.29056	-1.62772
	0.316914	3.15538			4.72679	3.61381	2.61626	-5.3572
	0.31685	2.61879			4.7235	5.05227	2.57092	4.07824
	0.316814	2.52338			4.72065	1.68257	3.33987	4.94875
	0.31668	3.27109			4.72006	5.72592	2.69654	-1.36951
	0.316677	2.68581			4.71956	2.88891	1.01864	2.73592
	0.316597	1.74574			4.71863	-4.30307	1.36373	1.94595
	0.316241	0.69901			4.71784	0.466778	-5.78518	9.52164
	0.31614	0.9336			4.71758	3.15072	6.00152	-2.55097
	0.315779	2.11462			4.71739	5.51706	3.60318	-1.67364
	0.315467	0.724348			4.71522	4.47241	3.13243	0.298938
	0.315462	1.59995			4.7149	-0.27206	0.18069	6.28364
	0.315316	3.6138			4.71399	3.7472	-0.14994	0.946596
	0.315233	2.72786			4.70164	1.48531	1.07438	2.00853
	0.315123	2.11327			4.69314	2.86643	1.4718	4.85418
	0.315108	1.36445			4.6931	5.35794	4.30555	0.070104
	0.315041	3.45438			4.69293	2.77475	4.58995	0.678916
	0.314967	1.49677			4.6923	2.19328	3.72741	0.193545
	0.314894	0.853242			4.69127	2.74635	0.287102	-3.81326
	0.314713	0.628655			4.68897	5.94027	3.44879	-1.069
	0.314494	1.21993			4.688	5.13527	-0.45625	-2.83658
	0.314407	0.563125			4.68755	3.35842	6.94519	-5.06147
	0.314108	0.824148			4.68623	3.78399	3.29891	-2.8707
	0.314102	0.930718			4.68228	1.65799	6.69204	-2.29467
	0.314025	2.9557			4.68166	1.34003	4.14161	2.2525
	0.313447	0.896282			4.68161	7.08659	3.60523	-1.75506
	0.313334	0.851369			4.68076	4.72355	3.32151	1.79016
	0.313313	1.37409			4.68071	0.127207	2.69622	0.484065
	0.313194	2.02685			4.68006	-0.60303	0.167878	2.56588
	0.313122	1.58065			4.6798	-6.3108	4.99089	-2.7851
	0.313106	1.78633			4.67767	-0.05056	1.01478	2.53246
	0.313052	0.903364			4.67704	8.69395	3.4534	4.43861
	0.313045	2.00129			4.67604	5.37124	-3.31391	1.52898
	0.312987	2.27732			4.67374	0.454807	-2.27089	-3.39501
	0.312929	0.866013			4.67234	4.05736	3.98414	0.240119
	0.312877	0.440617			4.67187	5.49608	5.46743	-1.55913
	0.312813	1.54786			4.67066	3.56238	3.66048	0.214964
	0.312504	0.952582			4.66983	6.06006	5.58856	-2.35979
	0.312477	2.26157			4.66746	8.74851	3.65213	-1.40521
	0.312414	1.51304			4.66643	3.12243	1.10457	2.68478
	0.311977	0.643097			4.66586	4.88782	1.04466	1.28035
	0.311959	2.33556			4.6655	3.32972	4.60134	-2.86362
	0.311891	3.81054			4.66396	2.31104	-0.09031	-1.19977
	0.311716	1.08254			4.66211	1.70307	2.53514	-1.05754
	0.311638	1.34897			4.66089	3.55805	2.22656	-1.2485
	0.311157	0.714378			4.66082	2.42763	5.59106	1.41322
	0.311019	0.660586			4.66038	4.74655	7.41968	-1.39217
	0.310996	1.67748			4.65986	2.48338	1.02005	2.69116
	0.310947	1.2486			4.65965	2.99583	2.20362	-0.28545
	0.310893	0.644209			4.65929	3.41615	7.73388	-1.78198
	0.31055	2.28113			4.65897	2.86852	3.81528	2.35795
	0.310363	0.860738			4.65828	3.29581	1.46702	-1.06483
	0.310155	2.1822			4.65421	3.72274	1.5353	-2.2486
	0.309883	2.18952			4.65238	3.77521	1.1734	-2.13158
	0.309734	1.63995			4.65219	1.87634	2.65174	2.4075
	0.309515	1.51043			4.65167	3.40089	-0.42281	-2.81195
	0.309505	2.21599			4.64971	5.17429	5.30844	3.26012
	0.30922	0.295853			4.647	3.46396	3.85589	2.08499
	0.309191	0.880777			4.64653	5.82292	6.14721	-1.69433
	0.309058	0.844572			4.64551	2.84294	4.69735	-1.35473
	0.309029	1.0159			4.64451	1.5734	0.407299	1.86678
	0.309027	1.81659			4.64279	-0.9134	0.73301	-4.08916
	0.308833	1.4302			4.64125	5.10701	1.88591	-0.12072
	0.308689	1.28521			4.63742	4.88462	6.13334	-3.56391
	0.308663	1.86387			4.63304	5.13487	2.98985	-1.48573
	0.308555	0.960044			4.63263	6.56493	6.24081	8.66647
	0.308274	0.69176			4.62886	0.534154	-0.40408	-0.30585
	0.307961	0.844574			4.62791	3.13929	5.11753	-4.26065
	0.30794	1.11976			4.62638	8.45503	1.35154	2.74367
	0.307933	1.24246			4.6231	2.54919	1.21168	1.06092
	0.307684	3.04046			4.62257	4.67011	4.05229	-3.40413
	0.307628	0.407835			4.61606	6.01204	3.01611	-0.15599
	0.30758	2.02699			4.61524	3.22901	-0.22733	2.68112
	0.307518	1.61207			4.61107	3.98609	1.37501	7.1599
	0.307461	0.705762			4.60673	2.83895	2.91519	1.50002
	0.307409	3.57347			4.60291	-6.80397	-4.37009	17.4344
	0.30735	1.22064			4.59153	3.13815	3.27903	3.90875
	0.307172	3.94703			4.59095	-0.38947	2.35707	5.79542
	0.307168	1.442			4.58976	0.755741	2.20791	2.06215
	0.307041	3.72138			4.58791	6.82202	4.35351	-5.46859
	0.307006	1.33182			4.58735	3.84036	2.38133	-0.57425
	0.306849	0.908132			4.58577	4.00188	-3.81409	-0.67888
	0.306646	2.77984			4.58402	0.612501	-0.29336	1.96118
	0.306373	1.47028			4.58317	5.37012	12.5758	6.22853
	0.306256	1.96605			4.5808	5.11716	1.96594	-5.52982
	0.30625	0.751063			4.58005	2.39602	-0.97368	-3.11863
	0.306183	1.17609			4.5751	2.24411	0.909458	-1.12746
	0.306166	1.16713			4.57468	3.08819	3.23661	-0.00798
	0.306069	0.943127			4.57431	3.42828	0.540714	3.67702
	0.305889	1.8433			4.57325	6.3662	0.355344	-1.8112
	0.305521	1.01813			4.57071	0.286612	0.791988	0.831423
	0.305482	1.05757			4.56903	3.32327	1.95998	-2.67452
	0.30548	2.67158			4.56808	2.70646	3.25686	1.94535
	0.305226	0.946978			4.56612	1.96689	2.26951	1.07847
	0.305138	1.52547			4.56601	3.0011	-0.76117	-0.18363
	0.305067	2.0042			4.5651	7.29683	1.06018	2.84946
	0.304678	1.56757			4.56392	2.85886	1.50094	-0.53277
	0.304505	1.03614			4.562	6.59876	8.9772	-2.07224
	0.304467	2.01853			4.56047	6.55427	7.91609	-2.61786
	0.304415	0.674597			4.56025	3.25344	1.01246	-2.1479
	0.304259	2.99211			4.55996	3.90573	-5.35195	0.186295
	0.304195	2.09571			4.55893	0.046627	-1.08462	-1.07261
	0.304149	1.8234			4.55632	1.34431	5.38417	5.66446
	0.304063	2.16982			4.5537	4.51611	4.70851	-3.94129
	0.304039	1.03843			4.5536	3.24866	0.582517	-4.21409
	0.304032	1.28835			4.5529	0.151694	2.82227	0.76605
	0.304027	2.46867			4.55046	0.98252	1.44598	-1.47273
	0.303859	1.01171			4.54408	5.67985	1.48111	-4.36643
	0.303847	3.87591			4.53866	3.77817	3.09129	2.67872
	0.30384	1.67058			4.53811	0.865339	3.37208	1.17391
	0.303806	1.20372			4.53718	0.504925	-0.99959	1.96113
	0.303731	1.40751			4.53586	4.10239	9.53313	-0.36597
	0.303704	2.0259			4.53324	5.32143	5.1721	0.396761
	0.303668	0.566289			4.5295	3.25534	3.6136	-1.541
	0.303663	1.28368			4.52931	1.20741	-0.74771	-2.26467
	0.303582	1.28235			4.52644	5.34541	3.28759	-1.55519
	0.303475	2.43512			4.52185	1.20685	0.733996	0.220513
	0.303356	2.18149			4.52054	5.55453	1.07353	-3.92627
	0.303271	0.873322			4.51832	1.37572	1.85292	3.77469
	0.30326	1.15773			4.51814	1.69275	1.75029	-0.0772
	0.303234	0.747404			4.5165	3.28322	3.88468	-0.4828
	0.303179	1.7102			4.51484	-1.71982	0.719473	2.94008
	0.303135	2.00968			4.51372	6.54149	3.15382	-3.13316
	0.30301	0.699987			4.51131	5.7693	3.20227	4.01696
	0.302968	1.15543			4.50882	4.38822	3.21878	-3.94667
	0.302964	0.749752			4.50718	4.22179	4.07677	-0.58354
	0.302809	1.01958			4.50651	-3.2794	-0.87503	-5.81019
	0.302645	1.20372			4.50633	2.54589	1.24357	-0.86977
	0.302574	1.60249			4.50321	2.80508	-0.1657	-3.99735
	0.302287	1.41414			4.50291	0.962231	2.98162	-0.78741
	0.302188	0.764637			4.50232	2.59492	-1.1776	0.462154
	0.30217	1.51775			4.50202	3.21355	2.91433	5.27877
	0.302165	0.807619			4.50144	-0.41718	-2.31798	-1.70014
	0.301546	0.537826			4.49988	4.11353	2.66872	-3.1258
	0.301542	2.91264			4.49719	7.20544	-1.84847	0.646095
	0.301521	0.558211			4.48903	2.00083	0.031803	-0.35426
	0.301301	1.48988			4.48882	3.92467	0.446867	14.6705
	0.301156	2.18726			4.48581	3.52058	3.6322	-3.63268
	0.301107	1.86395			4.48189	0.728064	1.03824	3.39279
	0.301051	0.970702			4.48064	6.35741	1.56965	-1.92661
	0.301048	0.59895			4.47626	2.09861	1.90168	0.260174
	0.300941	0.497714			4.47515	3.94108	3.08663	0.274289
	0.300867	0.989869			4.47488	1.56748	2.28993	9.40818
	0.300629	1.43437			4.47378	4.16366	6.34761	3.05137
	0.300465	1.91055			4.46916	4.11483	2.16521	-3.32066
	0.300235	1.86384			4.46834	4.81109	4.06579	-1.10491
	0.300058	1.22108			4.46609	6.29339	3.65995	-0.6842
	0.300046	2.46648			4.46078	3.42644	-0.37561	4.75505
	0.299857	1.2329			4.45918	1.70234	-0.3302	3.01386
	0.299818	1.41144			4.45858	5.86498	2.86759	-0.41601
	0.299573	2.00765			4.45852	4.72419	3.62658	0.899567
	0.299551	0.680266			4.45797	1.29842	2.82923	3.03629
	0.299098	0.963697			4.45682	11.4277	1.15527	3.51736
	0.298818	2.25901			4.455	-6.15199	2.89286	16.2979
	0.298404	1.67039			4.45499	2.02476	2.73233	4.14624
	0.298345	1.87722			4.45372	6.32514	2.66633	-1.2528
	0.298147	2.21384			4.45199	2.35977	0.824736	0.939893
	0.297779	0.744055			4.45136	2.39184	3.33337	-0.58527
	0.297409	0.606436			4.4513	5.83129	2.73673	-0.76007
	0.297392	2.39229			4.45005	6.89191	1.9977	-2.84966
	0.297344	0.934531			4.44892	-1.37904	1.61517	1.89309
	0.297208	1.41353			4.44815	2.13016	3.70984	4.60207
	0.297091	1.16606			4.44553	3.09905	-0.24397	1.72808
	0.297057	1.50149			4.44539	6.1865	5.24403	-2.46115
	0.296958	0.963			4.4422	4.93761	5.3667	-0.09794
	0.296826	1.07929			4.44203	1.14873	3.17999	4.30764
	0.296823	1.89993			4.44122	2.63976	1.49383	1.15545
	0.296569	1.8487			4.43595	1.20514	6.85199	2.88634
	0.296553	0.680292			4.43506	3.40848	3.54542	-3.54478
	0.296298	2.33988			4.43443	4.54644	0.956078	-0.92999
	0.296111	2.72435			4.43259	0.987167	2.79108	2.75681
	0.296111	0.933494			4.43093	0.043553	-0.05429	2.83921
	0.295945	0.772007			4.429	2.58472	-2.54168	3.31707
	0.295907	3.95521			4.42871	2.81348	2.81471	-4.26731
	0.295854	1.96429			4.4263	2.93454	-0.58923	-1.92488
	0.295823	2.80731			4.42555	0.39032	0.276124	2.7115
	0.295496	0.465854			4.424	0.205534	2.14405	4.45411
	0.295374	0.694362			4.42113	-1.07015	0.028437	1.24106
	0.295277	0.861736			4.4183	3.61272	3.31215	-1.76567
	0.295233	2.05166			4.41674	2.21457	3.23132	2.53146
	0.295128	0.743578			4.41553	4.51879	6.06492	-4.16759
	0.295006	1.30823			4.41543	-0.9609	0.086377	4.05617
	0.294593	1.97714			4.4129	3.2336	1.29108	-4.07267
	0.294579	0.919576			4.40926	5.15238	2.70194	-3.24123
	0.294419	0.760345			4.40615	0.686184	2.00088	8.99779
	0.294393	2.07459			4.40449	0.76877	2.44665	1.01002
	0.294247	1.57609			4.40449	2.76317	-0.12852	2.09995
	0.2941	1.57409			4.40442	3.21714	3.39809	2.2742
	0.294037	2.63039			4.40339	4.38199	2.54601	-0.14683
	0.293829	1.13685			4.40177	7.03333	4.01752	-1.76507
	0.293773	0.547114			4.4005	3.60455	6.24595	-3.21109
	0.293768	1.64108			4.39935	0.741944	2.65473	-1.83207
	0.29376	1.99911			4.39706	4.48233	1.90973	-1.4526
	0.29369	0.753223			4.39627	-0.05176	2.17008	2.89682
	0.293636	0.489011			4.39604	2.15321	2.284	4.53514
	0.293623	1.67203			4.39549	1.41233	4.44532	-0.20532
	0.293423	0.645302			4.39526	4.98991	1.8197	-0.00881
	0.293359	3.06566			4.3945	3.39875	4.1456	-3.97389
	0.293248	1.36359			4.39265	0.585368	2.53252	0.223138
	0.29324	1.69894			4.39252	2.56923	7.35809	-4.44155
	0.293212	2.24518			4.39138	2.09578	3.33021	-2.67449
	0.292736	1.79213			4.38983	5.22478	1.94765	-2.61382
	0.292736	0.58892			4.38958	4.14161	4.77524	1.21064
	0.292732	0.72223			4.38899	3.54725	2.66956	-0.97765
	0.292701	3.28993			4.38736	7.29269	5.8522	3.33113
	0.292425	1.65589			4.3869	3.43254	2.14795	4.39455
	0.292385	1.36928			4.38396	3.8249	3.1373	-2.36694
	0.29236	1.12818			4.37918	3.28694	-0.33244	7.36247
	0.292352	1.64959			4.37909	4.24359	4.99519	1.05186
	0.292293	0.941571			4.37877	0.377836	4.56965	6.48647
	0.292259	1.01861			4.37496	1.07272	3.84571	0.318643
	0.292087	0.494073			4.37458	2.37977	4.24023	0.445574
	0.292078	0.593511			4.37309	0.523297	2.75623	1.01649
	0.292072	1.32777			4.37244	2.76008	1.9059	-2.43458
	0.291665	1.52455			4.36893	5.75464	1.82829	9.63407
	0.291564	2.933			4.36827	6.0936	3.13907	-0.20533
	0.291452	0.758232			4.36697	7.18558	4.94994	-1.09758
	0.291355	1.30877			4.36573	2.72372	2.12367	-0.95644
	0.291329	0.540641			4.3649	4.40408	-0.33935	-0.25772
	0.291244	2.51248			4.36447	3.0365	1.28715	2.12886
	0.290765	2.40532			4.36371	3.70466	-0.30006	-1.44793
	0.290652	0.618327			4.36338	3.16527	2.28976	0.47123
	0.290576	2.10996			4.36314	5.46898	0.059275	1.64792
	0.290574	1.29547			4.36185	2.89248	3.40657	-2.25763
	0.290492	1.32622			4.36148	-1.2401	5.04609	-2.66971
	0.29045	0.866704			4.36138	0.9857	1.45561	1.7841
	0.290438	0.987914			4.36016	2.76585	1.05892	1.3134
	0.290146	0.627429			4.35967	2.61188	3.33174	0.102655
	0.290091	0.345074			4.35473	6.92334	1.30948	3.08903
	0.289944	2.71587			4.34635	0.489217	-2.72107	2.43758
	0.289887	1.6765			4.34393	4.07213	-1.53546	-7.87901
	0.289669	0.651302			4.34259	4.31906	1.4686	-0.00478
	0.289309	0.825479			4.3391	5.14709	2.91475	1.12103
	0.289169	1.27089			4.33661	-1.20048	-0.62272	-1.8592
	0.288937	1.06696			4.33618	0.050975	-2.57271	9.71603
	0.288907	2.47527			4.33607	1.95572	2.02809	0.123986
	0.288892	1.47439			4.33543	6.03335	2.2235	2.35313
	0.288844	2.6405			4.33529	1.6761	1.51364	-0.78605
	0.28876	0.9063			4.32862	0.683204	0.33173	4.09949
	0.28872	0.696424			4.32783	2.58853	0.816881	-1.69206
	0.288608	0.507463			4.32575	0.205206	3.29092	-2.80227
	0.288371	1.74981			4.3244	-3.63488	5.08245	-1.7038
	0.288331	2.07671			4.32229	1.97202	3.54746	-1.77515
	0.28829	1.18963			4.3213	1.17165	2.37282	1.0087
	0.28826	1.40349			4.31738	6.75259	5.65171	-3.24436
	0.288234	1.09232			4.31241	4.72191	4.87647	-2.35799
	0.288211	0.990958			4.31234	3.62955	3.23125	-3.70731
	0.288198	0.663712			4.31089	2.98371	8.42129	1.51479
	0.288108	1.84954			4.30748	-0.48939	1.25211	5.70794
	0.287931	1.45428			4.30682	4.28156	2.21227	0.664769
	0.287652	2.31104			4.30453	2.89243	3.11741	-0.80953
	0.28757	1.145			4.30426	1.22834	2.33989	4.25855
	0.287547	0.466921			4.30288	1.05131	-0.62286	1.49531
	0.287541	1.68162			4.30205	0.84066	-0.61343	-0.20219
	0.287518	1.14845			4.30057	1.57732	1.75831	3.28175
	0.287279	2.44781			4.3005	-0.29064	2.63654	0.185251
	0.287038	1.32958			4.2996	1.06408	-0.79133	1.62056
	0.286934	0.676298			4.29597	3.25278	2.15151	8.69379
	0.286925	1.67426			4.29197	-1.21981	0.718039	-4.46044
	0.286913	1.97635			4.29111	7.25513	1.69852	1.97665
	0.286905	0.785859			4.28946	0.27148	-0.7077	-0.99657
	0.286668	2.53132			4.28831	4.66673	5.00924	-0.7928
	0.286643	1.13169			4.28751	4.37255	2.42264	-1.77589
	0.286612	0.885942			4.28669	4.58854	3.64569	-1.50039
	0.286469	2.21163			4.28167	2.98704	4.49197	3.19328
	0.286075	0.732757			4.27504	2.86811	2.12248	4.4352
	0.286069	1.55552			4.27342	2.29738	0.873565	-1.50805
	0.285928	1.12448			4.27326	-4.90542	2.09971	-1.925
	0.285878	1.44507			4.2661	2.73713	7.04719	-6.49928
	0.285786	0.562656			4.26476	0.441262	1.37081	1.67843
	0.285771	1.58681			4.26353	2.54652	2.71733	-1.06235
	0.285697	0.63845			4.26302	1.79263	3.46946	3.05529
	0.285626	1.70169			4.26216	2.64206	1.95527	-0.53656
	0.285617	1.3557			4.2614	3.40695	5.37895	-1.11516
	0.285588	3.03067			4.26124	1.05652	4.65503	4.13034
	0.285472	1.99586			4.26089	2.07571	-0.31781	2.65989
	0.28546	1.06497			4.25953	4.69546	2.99321	-5.62854
	0.285155	1.16657			4.25635	3.51234	0.0817	-1.21186
	0.285051	1.97553			4.25566	1.00387	2.54178	5.24462
	0.285045	1.67824			4.25469	4.15408	4.04067	-0.96621
	0.284852	0.977831			4.25435	3.98164	3.79104	-3.3593
	0.284828	1.3808			4.2543	3.42086	-0.28427	-2.303
	0.28455	0.60191			4.25281	2.07088	2.29906	1.48196
	0.284486	0.527439			4.24844	2.86207	0.665694	1.9584
	0.28441	0.945545			4.24764	5.21246	-0.14676	-1.45374
	0.284152	1.16723			4.24761	6.10044	6.88858	-2.34869
	0.283895	1.00481			4.24759	2.76324	5.45982	-4.16631
	0.283827	1.48344			4.24717	2.34926	0.76915	2.58292
	0.28382	0.819359			4.24575	0.705161	2.68892	-1.84364
	0.283755	1.02301			4.24303	2.19906	1.11217	5.11714
	0.283745	2.04534			4.24193	4.44859	5.97293	-1.65464
	0.283682	0.423122			4.23201	3.82801	0.242801	-0.22
	0.283545	2.20418			4.23191	-13.2915	1.70517	-1.33717
	0.283528	1.08237			4.23177	1.71897	1.94944	-0.47548
	0.283407	1.69185			4.23032	3.02829	4.40037	1.16065
	0.283369	1.06778			4.22985	3.55756	1.97139	-2.74527
	0.283327	0.895778			4.22828	1.23483	6.17041	4.02251
	0.283249	2.9285			4.22649	6.64981	-0.23333	10.4312
	0.283154	0.937162			4.22443	0.766308	0.132443	-3.3209
	0.28313	1.4486			4.21691	7.92076	3.76604	-2.88546
	0.283044	1.40036			4.21551	1.82166	1.7511	-1.04918
	0.282927	1.70047			4.21502	8.51448	7.07392	-1.82586
	0.282835	2.96088			4.21228	3.77699	0.628394	-3.34944
	0.282641	1.43823			4.21038	3.94528	6.12285	0.119973
	0.282623	2.38485			4.21035	0.820709	5.38121	-2.11779
	0.282559	2.54354			4.20767	1.44737	1.72743	-0.0514
	0.282356	0.60825			4.2053	4.53265	4.8275	-3.6076
	0.282259	1.61859			4.20472	4.03362	4.91678	3.83289
	0.282219	0.541286			4.20269	3.76653	-0.89065	-2.05546
	0.282197	1.44936			4.20167	3.02451	0.771817	-2.44922
	0.282117	2.37057			4.19916	4.65813	1.71769	-1.65888
	0.281957	0.776465			4.19915	3.65554	2.48461	0.106582
	0.281885	2.83432			4.19623	4.24188	1.09721	-1.96296
	0.281756	1.02817			4.19593	3.2421	2.90406	0.25032
	0.281744	0.605512			4.19235	-1.44708	-1.53308	7.78829
	0.281652	2.03465			4.18939	0.180806	4.6648	3.07981
	0.281632	0.686958			4.18939	2.44744	4.55337	0.718207
	0.281568	2.60513			4.18672	1.17685	-3.30809	-4.70657
	0.28149	0.910666			4.18619	2.49646	-1.44963	-1.84687
	0.281327	0.798644			4.18568	5.59949	2.66643	-5.24536
	0.281111	0.449968			4.18534	2.03295	0.511247	-0.36167
	0.280805	0.718641			4.18279	3.78056	1.04885	0.166613
	0.280378	2.21451			4.18236	4.69297	0.928532	0.241931
	0.279929	0.74259			4.18052	5.51935	3.37869	-3.73431
	0.279723	2.12712			4.18006	2.74505	3.3326	-1.77284
	0.279713	1.21172			4.17908	1.84171	3.22208	2.42496
	0.279702	1.7477			4.17792	0.978714	1.22476	-0.08711
	0.279571	0.854078			4.17724	4.24251	1.10877	-1.65508
	0.279446	1.46513			4.17663	3.1863	3.49572	-3.0191
	0.27939	2.24625			4.17526	3.12148	3.56259	-3.0252
	0.279288	1.06806			4.17433	5.05487	5.24273	-2.0863
	0.279202	1.24827			4.17238	0.557853	2.30176	2.86882
	0.279183	1.46944			4.17204	3.72428	-2.68223	0.36639
	0.279017	2.46075			4.17147	-2.86693	1.00331	3.17302
	0.278867	1.97529			4.17027	1.63258	0.015137	1.6112
	0.278865	0.711532			4.16872	4.89573	0.845684	7.74877
	0.278845	0.500014			4.16682	4.86702	4.66057	-3.15591
	0.278762	2.13449			4.16171	3.53525	4.73426	-3.64941
	0.278706	1.86226			4.15938	3.22053	0.877016	-2.35964
	0.278674	0.877014			4.15281	2.98517	0.835437	8.20072
	0.278373	1.00922			4.15262	5.16606	1.62783	-3.63056
	0.277959	1.59319			4.14952	3.62615	1.94203	-2.69009
	0.277916	1.38814			4.14909	4.24382	-3.12196	-3.0643
	0.277871	0.941634			4.14871	4.6459	1.91416	-1.42425
	0.277853	1.10702			4.14827	3.30952	1.28462	1.174
	0.277787	2.81901			4.14573	1.03941	2.48429	1.0504
	0.277737	0.647532			4.1442	3.14781	13.9157	-1.7806
	0.277538	0.853494			4.14272	2.47819	1.96802	-1.14322
	0.277333	2.07871			4.1405	7.23337	6.42593	-2.57638
	0.277104	0.480612			4.14042	1.64946	3.07042	0.679176
	0.277034	0.638377			4.14008	4.25254	-0.05481	0.303134
	0.27703	0.358754			4.13819	0.94983	2.37977	1.77506
	0.276875	0.400099			4.13741	-2.59716	0.84101	3.042
	0.276626	1.04779			4.1369	1.7653	0.693782	1.47915
	0.276516	0.689792			4.13594	4.31846	2.9951	-3.24638
	0.276461	0.793991			4.13539	-0.98755	-3.17115	-2.19713
	0.276331	1.96924			4.13495	4.59721	1.26143	-0.35064
	0.276314	1.96057			4.13007	2.56663	2.96274	-2.95791
	0.27631	0.79458			4.12916	0.80688	0.087966	0.218502
	0.276106	0.978919			4.1281	2.6545	3.99573	2.95199
	0.275941	1.5234			4.1264	2.24951	4.57966	2.5598
	0.275939	0.995213			4.12449	4.16403	0.020369	-0.09433
	0.275934	2.18104			4.12297	4.77877	2.86725	-0.21201
	0.275915	0.599456			4.12265	2.05887	3.17678	-1.85237
	0.275914	1.03391			4.12231	2.62938	0.68948	4.13461
	0.275855	2.82286			4.12151	2.87115	1.29208	-0.11228
	0.275654	1.11855			4.11716	5.85743	0.738997	-0.09169
	0.275584	1.24758			4.11466	3.81103	4.98304	-2.4234
	0.275535	0.637802			4.11417	5.11568	3.22212	-6.628
	0.275355	0.967612			4.11211	2.66198	4.32084	6.30994
	0.275297	1.0621			4.11115	1.13185	2.3977	7.64199
	0.275203	2.03323			4.11088	3.51659	0.336022	-0.60119
	0.275059	0.700267			4.10922	2.41193	-1.47575	-0.76452
	0.275007	0.835295			4.10721	2.29853	3.62075	-0.95969
	0.27494	1.19689			4.10568	2.26975	2.54532	-1.16112
	0.2748	1.5685			4.10461	3.96711	0.417086	-2.64873
	0.274794	1.35339			4.10107	2.53631	3.03853	-1.07014
	0.274778	0.804777			4.10059	4.2978	2.51752	-1.58894
	0.274587	1.50928			4.10057	5.37682	-0.37893	-2.16313
	0.274545	0.946334			4.10019	-2.00411	-0.33771	0.487125
	0.274486	1.30897			4.09439	-0.32483	13.3547	12.5445
	0.274312	1.31833			4.09411	4.16952	3.3389	1.58076
	0.274295	2.22884			4.09197	-0.88449	-0.11594	0.855797
	0.274223	0.458349			4.0914	3.18099	6.01893	-1.28214
	0.274198	0.61644			4.09112	6.67787	1.32325	-2.25577
	0.274192	2.17755			4.09004	1.84966	2.17783	1.37462
	0.274147	1.35201			4.08895	-1.87058	-2.44401	1.69287
	0.273898	0.6792			4.08781	6.71827	4.26718	1.35004
	0.273874	0.934981			4.08759	6.35112	6.71644	-1.67567
	0.273862	2.37416			4.08742	3.70504	4.5551	-4.03008
	0.273703	1.47995			4.0863	1.07	1.72685	9.96653
	0.273698	0.472591			4.08473	0.556537	-2.21147	3.94908
	0.27368	0.626474			4.08456	1.08769	-0.49595	1.82424
	0.273655	2.09907			4.08376	-0.16221	1.69616	5.58214
	0.273622	0.90741			4.08319	1.23737	-0.55568	2.2117
	0.273516	1.62162			4.08092	-0.84825	1.59745	0.448169
	0.273362	0.675588			4.07947	2.39214	1.54184	-0.22251
	0.273219	1.24715			4.07836	2.50826	-1.21798	-1.69598
	0.273182	1.43546			4.07532	3.93153	2.35532	-0.35826
	0.273148	1.97776			4.07241	3.87562	0.803552	-1.64658
	0.272958	2.10621			4.07218	0.086995	2.56877	0.232221
	0.272895	0.987011			4.07216	0.031384	4.05549	1.43172
	0.272838	0.918911			4.06891	5.4546	3.24634	-4.73004
	0.272699	0.825163			4.06826	4.20669	2.95696	-0.05846
	0.272638	1.25656			4.06579	3.403	4.16708	-0.75952
	0.27242	0.798133			4.06578	1.45139	2.28349	-0.27898
	0.272213	0.578086			4.06522	1.65291	1.4919	-1.17093
	0.272028	1.93782			4.06485	3.5389	5.13896	-1.82627
	0.271992	1.75156			4.06447	0.381408	6.46656	-2.37558
	0.271967	0.782067			4.06391	5.84291	9.15053	6.83039
	0.271938	0.952328			4.05952	4.55634	1.33087	7.25504
	0.271915	1.49123			4.05932	3.96761	-2.03151	-1.58757
	0.271855	1.13422			4.05917	0.459832	2.41393	0.071454
	0.271421	2.02583			4.0585	3.43237	3.52747	4.65885
	0.271416	0.890208			4.05849	9.23329	0.974857	-1.31011
	0.271246	0.438361			4.05768	2.90731	0.567874	-0.60606
	0.271212	0.491398			4.0561	2.84044	0.240096	-0.96396
	0.271205	1.027			4.0545	5.2729	1.36154	-1.42714
	0.271147	1.08261			4.05415	0.309991	-0.75204	0.128169
	0.271144	2.40255			4.05398	7.08819	4.19617	-4.02943
	0.271024	1.34552			4.05106	3.46465	2.35207	1.56579
	0.270883	1.6323			4.05045	5.71903	3.58465	-4.7986
	0.270882	0.717837			4.04993	4.03818	4.27829	-4.03251
	0.270871	1.03959			4.04966	-1.18151	-0.16308	0.699602
	0.270827	0.545116			4.04741	0.960976	0.62469	2.11324
	0.27064	0.697072			4.04592	4.85873	0.584295	2.75314
	0.27061	1.40374			4.04528	3.06515	3.66836	-6.2167
	0.270591	1.20943			4.04159	1.79351	1.38216	-2.59797
	0.270247	2.76019			4.03739	4.62371	2.90521	2.82081
	0.270059	0.589286			4.0315	2.69993	-0.07207	0.096108
	0.269979	1.39949			4.03046	1.49647	7.21671	0.451613
	0.269974	2.20856			4.02886	5.30258	1.89064	0.07465
	0.269969	2.0183			4.02568	2.35832	4.48428	2.62867
	0.26987	2.47212			4.02338	6.40335	4.85983	-0.59635
	0.269836	0.634455			4.01828	3.13566	0.061046	-3.68474
	0.269679	0.817491			4.01745	1.06895	0.084619	-1.21714
	0.269669	0.743261			4.01598	1.94152	3.1514	3.00742
	0.269651	0.422934			4.01339	2.26809	0.884941	2.6676
	0.269568	0.718853			4.01241	4.81308	1.02593	-2.15582
	0.269439	1.33167			4.00866	3.6667	6.89407	2.52271
	0.269236	0.94954			4.00845	2.71321	0.923737	-0.14404
	0.269079	0.384692			4.00745	1.90694	1.47473	-0.52387
	0.269	1.17752			4.00653	6.00157	1.77164	-2.30941
	0.268975	2.26437			4.00252	4.11034	-0.28266	-1.6678
	0.268925	0.795206			3.99519	3.6271	2.64266	-1.11781
	0.268823	1.69243			3.99431	4.76258	2.75174	0.872396
	0.268788	2.25854			3.99111	1.83318	4.16111	2.47421
	0.268774	0.66804			3.99051	2.44233	5.74386	-0.4559
	0.268653	0.800549			3.99005	1.57842	7.85114	1.32162
	0.268652	1.77764			3.98973	-2.02355	0.79761	4.59498
	0.268635	2.21204			3.98933	1.25281	3.47309	5.65612
	0.268514	1.10399			3.98843	3.82247	4.94193	-2.24179
	0.268455	1.57575			3.98833	0.553458	4.95458	1.92463
	0.268447	1.43725			3.9803	0.036895	-0.84522	-2.93109
	0.268393	0.524136			3.98028	5.07691	1.20883	-2.03411
	0.268345	2.07233			3.97512	-2.66203	-0.8091	-2.66655
	0.26833	0.717564			3.97495	2.67053	1.88076	5.92137
	0.268273	0.919422			3.96974	-2.33343	0.298795	2.62676
	0.268131	1.27477			3.9669	5.74208	-0.64428	-2.79273
	0.268088	1.57511			3.96624	1.08983	2.87473	1.08976
	0.26797	1.49081			3.96365	5.41489	3.38056	-1.55712
	0.267921	0.82135			3.96218	5.70744	5.05562	-1.22157
	0.267703	1.76342			3.95915	-0.57492	-0.36093	3.31981
	0.267511	2.61768			3.9563	2.21863	1.86811	-0.31983
	0.267508	1.01185			3.95605	3.11888	0.878237	-3.21774
	0.267467	1.54912			3.95561	4.22409	-1.46109	-1.80033
	0.267445	1.23674			3.95187	0.437661	3.47199	6.95672
	0.267444	2.23493			3.95096	1.64213	0.792297	-2.38529
	0.26744	0.779847			3.95065	-1.71888	6.18817	2.29056
	0.267274	1.66009			3.94745	-1.72481	-0.49719	10.1194
	0.267236	1.39368			3.94581	1.48693	4.38743	0.879339
	0.2672	1.02323			3.93992	5.95379	-0.27542	9.98952
	0.267139	1.98074			3.93646	2.01135	5.05531	2.94362
	0.267101	1.83995			3.9359	5.62918	-0.21056	-0.06213
	0.267063	0.571415			3.93574	2.46249	0.353338	-2.53556
	0.266979	0.748526			3.93561	5.43425	4.74794	-0.67494
	0.266912	0.523417			3.93305	2.12757	-4.58387	4.7967
	0.26691	2.01497			3.93232	2.58248	-0.0809	2.30197
	0.266869	1.63099			3.92888	-1.36121	5.02675	3.21889
	0.266688	1.73937			3.9274	0.137493	0.468727	0.378011
	0.26665	2.3721			3.92177	3.01855	1.98195	2.26668
	0.266541	2.45424			3.92035	-0.14846	-0.47942	-6.62902
	0.266156	2.35147			3.91923	3.33384	-0.2064	3.92645
	0.266123	0.947684			3.9188	-4.74888	22.1567	5.47784
	0.266121	1.49962			3.91596	-0.26354	2.34137	7.04717
	0.265937	0.468397			3.91394	4.4249	5.73901	-0.16787
	0.265649	0.996145			3.91055	3.88492	2.9225	0.084181
	0.265339	0.534788			3.91041	2.55494	0.895758	-1.30999
	0.265085	0.81787			3.91033	2.06723	0.623248	1.10588
	0.265041	0.949284			3.91011	3.33355	-1.44822	7.3142
	0.264996	0.563882			3.90874	-0.71223	-0.35802	0.004494
	0.264978	2.13075			3.90862	4.77982	1.0322	-0.6937
	0.26496	2.97816			3.90134	4.46753	4.00637	-4.26542
	0.264812	0.943313			3.9008	2.098	3.122	0.90248
	0.26456	1.55831			3.90009	5.03548	5.10799	1.59122
	0.264349	2.33304			3.89966	1.05939	0.772513	3.44826
	0.264061	0.322433			3.89923	0.068365	-0.52132	2.13167
	0.264061	1.22499			3.89735	-6.57837	1.48152	-2.98367
	0.264002	2.64615			3.89696	19.108	8.07646	4.73931
	0.263917	0.281257			3.89511	3.3031	-1.34085	0.469889
	0.263867	1.9896			3.89419	4.77781	-0.0424	-3.4694
	0.263864	0.618177			3.89372	-0.23008	2.78993	-1.00468
	0.263807	1.14786			3.89004	2.30991	-0.71264	-4.17965
	0.263755	2.08179			3.88773	2.87552	-1.41147	2.74357
	0.263705	2.81106			3.88649	-1.19355	4.23326	4.30458
	0.263663	2.76621			3.88629	0.940195	3.82753	0.315366
	0.263641	1.9855			3.88452	0.907078	1.36811	3.22409
	0.263538	1.2019			3.88371	5.83982	-0.82484	-1.63041
	0.263463	1.69211			3.88118	3.28554	0.405716	-0.53356
	0.263124	1.38749			3.8791	2.75908	1.95836	0.081133
	0.263113	0.405505			3.87533	4.00532	-0.25249	0.738006
	0.263036	2.67503			3.873	1.14582	2.07188	-1.18095
	0.262869	0.529952			3.87237	4.30806	0.430409	-6.66554
	0.262687	0.831903			3.87095	0.396199	4.37801	4.375
	0.262686	1.05487			3.86589	5.94374	3.39013	-1.90759
	0.262656	2.29761			3.86531	6.47821	-0.48547	0.49211
	0.262635	1.47158			3.85983	2.44528	1.28454	1.84602
	0.262439	1.19547			3.85775	3.63965	1.64072	1.09218
	0.262375	0.853926			3.8575	5.22614	3.18773	-0.87444
	0.262359	2.37352			3.85509	4.45671	3.7903	-0.33412
	0.262302	0.839363			3.85471	1.99768	1.10225	-2.84806
	0.262161	1.57636			3.85312	-2.17258	19.7958	11.687
	0.262142	1.11254			3.85013	1.88486	1.46252	2.90698
	0.262063	1.15793			3.84978	5.25298	4.26351	-0.00323
	0.261717	1.46674			3.84689	2.97805	-0.39567	-3.67526
	0.261484	1.51351			3.84487	4.62769	2.35917	0.537452
	0.261216	0.655961			3.84208	2.59221	0.682764	-1.63993
	0.261172	1.62837			3.84068	-0.44181	3.36411	0.238332
	0.261071	1.88949			3.83845	0.550507	0.289796	3.88161
	0.260992	2.52339			3.83778	1.04409	4.38644	0.988398
	0.260945	2.445			3.83557	2.24004	1.85448	-3.20838
	0.260873	0.647623			3.83383	0.306149	3.02779	4.51588
	0.26085	1.68817			3.83325	0.581489	4.87198	1.84771
	0.260744	2.39762			3.83001	2.67922	1.06323	-0.30814
	0.260732	0.724513			3.82908	4.69322	4.54907	-1.8716
	0.260704	1.06487			3.82767	8.0597	2.63769	2.52208
	0.260652	2.55208			3.82709	4.29712	2.03498	-3.45014
	0.260616	0.474608			3.82611	0.481694	4.34615	-14.1516
	0.260528	1.05675			3.82396	3.69842	-0.38976	-1.19333
	0.260516	1.28546			3.82255	1.07113	2.59841	0.400253
	0.260393	1.07121			3.82079	-0.21682	-0.38414	1.12446
	0.260355	0.703929			3.81969	6.2987	5.38536	-6.22829
	0.260288	0.734142			3.81715	4.28216	6.27889	-5.1339
	0.260164	1.25011			3.81641	2.45624	6.22323	2.70964
	0.25993	2.0462			3.8161	0.984208	1.55477	0.53782
	0.259807	1.38338			3.81443	3.60298	4.74758	-1.4466
	0.259775	1.6779			3.80706	1.57834	6.12411	-0.07194
	0.259772	1.18735			3.80575	3.09899	0.096533	2.22779
	0.259736	2.17277			3.80441	-3.57793	-5.33793	-1.09756
	0.259585	1.98489			3.80393	-14.2406	5.65029	-2.08466
	0.259562	2.039			3.80249	2.82373	0.481189	1.27638
	0.259533	1.74842			3.80014	-0.00172	2.06915	1.7809
	0.259434	0.937759			3.797	0.966323	4.4148	0.349317
	0.259401	1.11658			3.79687	7.15491	4.12893	-0.05588
	0.25939	1.04884			3.79483	1.08952	2.41937	0.580927
	0.25912	1.50395			3.79409	2.12173	1.01473	-4.4669
	0.258977	1.55368			3.79272	2.32953	3.59859	-2.05521
	0.258828	0.936562			3.79254	-2.34947	-2.67222	-2.47205
	0.258724	1.92513			3.79026	2.31629	2.58789	3.03712
	0.258671	1.2072			3.78932	2.24751	1.74515	-3.65509
	0.258512	1.76171			3.7892	-6.076	-8.46557	3.82924
	0.258434	1.18226			3.78837	1.49112	-0.83807	0.776512
	0.258374	1.83938			3.78651	2.0601	0.139813	-0.22775
	0.258227	0.875165			3.78577	4.4871	3.77656	-3.70875
	0.258054	1.90209			3.78264	-3.77772	1.65025	0.698124
	0.258038	0.73333			3.78155	1.3225	-0.82469	-8.776
	0.257715	1.50406			3.78146	1.70874	5.41843	-4.2752
	0.257316	1.05906			3.7772	1.09865	1.80789	4.57332
	0.257267	1.43311			3.77665	1.70588	6.99864	-1.4264
	0.257097	1.79182			3.7752	6.50799	1.35604	6.6448
	0.256882	0.95997			3.77433	3.47801	2.04268	-3.21902
	0.256852	1.06993			3.77421	2.5077	3.904	-5.89711
	0.256728	0.809568			3.77361	2.0985	1.3288	-0.84552
	0.256681	1.76337			3.77181	4.99201	5.51715	-1.17159
	0.256678	2.53775			3.76938	-2.45914	3.29019	4.19859
	0.256638	1.05283			3.7685	-0.74384	1.95999	6.58449
	0.25662	0.728281			3.76395	8.0833	7.00601	-7.09231
	0.256616	1.14567			3.76285	2.54296	1.3043	0.048567
	0.256383	0.683808			3.76242	7.15516	3.141	-0.38397
	0.256215	1.27347			3.76001	1.22249	1.62272	-1.21655
	0.256065	0.582385			3.757	-0.4396	3.69331	3.44345
	0.256027	1.24808			3.75404	4.25485	1.63186	-3.94411
	0.255958	0.728466			3.75248	-5.349	10.7469	9.2212
	0.255876	1.57913			3.75022	1.08668	4.13055	-0.18812
	0.255748	0.841461			3.74586	-6.16728	13.5524	5.50864
	0.255746	1.97457			3.74492	1.54942	0.920917	-1.35013
	0.255659	2.19328			3.74482	3.05848	0.513374	3.59983
	0.255617	1.02311			3.74417	1.43047	0.757276	5.51245
	0.255492	1.11875			3.74098	4.8252	2.75472	1.72936
	0.255356	1.38144			3.73829	6.20024	3.54227	2.27837
	0.255351	1.30018			3.73595	2.12983	2.86633	5.55001
	0.255262	1.33642			3.73496	3.04486	-0.74355	-0.88451
	0.255234	0.388372			3.7304	0.375151	3.53288	4.69176
	0.255146	0.968303			3.7295	3.3034	1.24869	0.485549
	0.255029	0.840456			3.72914	1.01447	2.25766	0.482548
	0.255016	2.53362			3.72662	0.116167	-0.53145	-1.3638
	0.254941	2.23776			3.72587	1.71246	0.92622	-0.79915
	0.254938	0.625962			3.72304	2.13604	1.16642	0.39494
	0.254743	0.677726			3.72298	1.87131	5.21651	-0.9224
	0.254708	1.46385			3.72216	-0.51779	1.17284	3.38052
	0.254707	0.694294			3.72136	4.38856	5.72349	-3.33214
	0.25469	1.88012			3.71801	7.73905	1.19851	0.909657
	0.254647	0.98268			3.71622	3.10819	4.06052	1.74399
	0.254444	1.20643			3.71599	4.74859	2.81308	-4.39666
	0.254408	0.494217			3.71489	8.01345	0.434976	10.2798
	0.254403	1.00069			3.71292	3.98082	4.49689	-1.63175
	0.254352	0.803502			3.71251	4.8297	2.50981	-6.34565
	0.254222	1.84587			3.71245	0.902193	-0.35194	3.80531
	0.254219	1.25783			3.71167	-3.61002	4.24625	6.57175
	0.254194	1.91744			3.70906	0.90095	2.93604	-1.63285
	0.254167	1.58838			3.70736	4.76023	5.72748	-2.98194
	0.254097	2.44291			3.70721	5.04322	1.78263	8.3785
	0.254018	0.540801			3.70691	1.37733	0.832732	-0.72206
	0.253993	0.698402			3.70671	0.878137	1.76373	-0.30016
	0.253884	1.35448			3.70564	-0.4582	-0.13724	2.51004
	0.253853	1.64569			3.70117	4.05183	2.50083	-4.03486
	0.253821	0.74971			3.6977	1.34635	4.43295	-1.59611
	0.253695	2.79927			3.69741	3.03699	-0.10975	0.437163
	0.253681	1.08931			3.69643	-0.05729	1.48911	-2.93821
	0.253549	1.08466			3.69602	2.35326	4.71722	-1.68253
	0.253538	1.50133			3.69462	3.85624	1.61045	-1.17084
	0.253458	1.74532			3.69042	3.15752	1.402	1.82216
	0.253399	1.87909			3.6891	2.87756	2.12913	-0.63782
	0.253269	2.20365			3.6865	5.58171	2.29052	2.7948
	0.25316	0.674222			3.68631	3.45858	0.902524	0.179901
	0.253151	0.635039			3.6842	0.71902	3.92566	4.67839
	0.253115	1.097			3.68179	4.74436	6.09018	0.412628
	0.252995	2.0089			3.67953	6.96481	4.4296	-0.51482
	0.252939	1.90493			3.67855	4.20098	0.746959	5.89504
	0.252875	0.561543			3.67575	1.33998	1.71945	-0.62457
	0.252583	2.0494			3.67537	-0.89198	-0.1965	2.48508
	0.252554	1.65299			3.67524	4.45334	2.78706	0.213908
	0.252459	0.894021			3.66967	3.93557	6.86766	1.42231
	0.252341	0.492285			3.66481	2.65109	3.40086	-2.39584
	0.252213	0.472226			3.66294	5.57522	-0.29892	-4.19227
	0.252016	2.81792			3.66158	-1.52168	-0.48525	2.00595
	0.251938	0.484471			3.66156	3.08341	-3.95299	-6.64815
	0.251882	1.22487			3.65981	1.95602	0.136073	-0.73717
	0.251789	2.29118			3.65557	4.42945	-0.77756	5.10106
	0.251755	1.07862			3.65522	-1.02831	0.754919	0.064613
	0.251753	2.64753			3.65338	1.78038	1.37382	-0.59322
	0.251655	1.62269			3.65283	4.49446	3.28214	-0.20238
	0.251651	2.06296			3.65243	3.99217	4.44424	0.267205
	0.251503	1.06922			3.65018	4.57301	3.56736	1.83026
	0.251401	0.957635			3.64937	2.92104	-0.21673	-4.38189
	0.251263	1.04517			3.64254	3.58185	-0.18704	-0.33282
	0.251233	0.526908			3.64187	9.46747	2.41391	1.31716
	0.251184	1.25561			3.64169	2.50286	-0.33222	1.36174
	0.251135	2.06476			3.64135	4.16609	1.64789	-0.70253
	0.251118	0.943985			3.63615	1.56997	1.80817	0.235009
	0.251109	0.447823			3.63425	-0.67442	0.036426	-2.58262
	0.251071	1.02549			3.63378	3.16955	3.32686	-4.83164
	0.250856	0.696164			3.6334	2.20853	4.52323	4.14406
	0.250671	1.53125			3.63177	3.12752	1.6321	-3.24368
	0.250626	0.987579			3.63146	2.96592	1.76154	0.11654
	0.250616	1.0329			3.6301	5.04155	2.88819	-1.96205
	0.250405	1.88734			3.62968	-0.21881	-0.91234	6.7472
	0.250397	1.18344			3.62859	-4.94565	3.02502	11.1372
	0.25036	0.695082			3.62682	-1.42246	2.89459	1.22351
	0.250062	2.37521			3.62676	1.09078	2.44148	3.00947
	0.250039	0.515656			3.62297	1.84933	0.818727	2.37914
	0.250014	1.91071			3.62185	-0.21658	2.6146	1.35
	0.249947	1.20643			3.6217	7.86283	3.13102	-1.27276
	0.249851	2.46251			3.61973	9.62308	-0.49284	-0.40744
	0.249758	0.55837			3.61849	2.80331	-0.79892	2.94832
	0.249687	1.3398			3.61755	3.81764	1.73811	0.022904
	0.249638	0.708778			3.61647	3.5911	4.90569	5.01434
	0.249618	1.11734			3.61528	4.04632	0.011927	-0.21811
	0.249409	0.413837			3.61478	0.884802	3.50446	-1.96229
	0.249369	0.555779			3.61108	3.1182	-0.09353	4.62043
	0.249361	1.13622			3.61006	8.7501	11.4488	5.17936
	0.249253	0.91858			3.60995	0.406173	1.32266	0.311822
	0.249108	1.58353			3.60874	2.7715	6.83202	-2.99235
	0.249094	2.40733			3.60794	2.57548	1.06816	-1.23303
	0.249089	2.90344			3.60688	2.12634	-3.02414	4.59415
	0.248912	1.86928			3.60651	2.97642	3.85566	-5.07444
	0.248891	1.05063			3.60578	2.44735	1.63863	4.23624
	0.24887	0.526494			3.60464	1.88801	1.05367	5.77728
	0.248869	0.910839			3.60316	3.71205	-1.35086	9.47333
	0.248858	2.26694			3.60309	0.111896	-1.17936	4.85019
	0.248812	0.843819			3.60023	3.02148	-1.05683	4.0471
	0.248809	1.49153			3.59941	1.94303	-1.47849	0.728982
	0.248733	1.0909			3.59896	3.17553	-0.28016	0.37136
	0.248712	1.15752			3.59827	1.96134	2.18	-1.07272
	0.248649	0.919453			3.59646	0.53628	-0.27528	-3.39756
	0.248581	2.44232			3.59585	4.40366	0.915865	4.60133
	0.248419	1.6661			3.59572	2.08129	3.16404	-4.10877
	0.248283	1.1923			3.59534	-1.33478	1.47829	6.35418
	0.24828	1.96094			3.59404	3.09067	3.79569	2.35552
	0.248274	0.501703			3.59325	4.30042	8.60115	-3.19095
	0.248262	0.858542			3.59222	-2.10679	2.17752	-2.0312
	0.248163	2.04393			3.59216	0.688748	0.621207	1.66723
	0.248161	0.507577			3.59119	3.0389	7.03101	-2.4694
	0.248047	1.01387			3.59025	1.05285	-1.53369	0.313881
	0.247929	1.38052			3.58975	4.94179	0.678536	2.22933
	0.24785	1.97263			3.58911	2.40431	0.771873	-2.66592
	0.247732	1.97872			3.58739	0.900562	1.77518	0.858686
	0.247657	1.86359			3.58183	-1.62944	-3.17105	0.570281
	0.247617	0.867894			3.57748	2.13549	1.04323	0.551038
	0.247549	1.26274			3.57554	0.89979	3.73069	-0.17038
	0.247521	0.526964			3.57432	-2.40325	0.69799	5.01091
	0.247519	1.67165			3.57235	1.56296	-0.36258	-2.72847
	0.247506	0.516742			3.56737	1.81905	2.19533	2.46258
	0.2475	1.30531			3.56637	-1.93624	5.83247	-2.49706
	0.247411	0.644708			3.56442	1.25218	0.823616	1.03441
	0.247393	0.898254			3.56298	1.89987	2.16061	3.69383
	0.247264	1.42929			3.5629	-2.10848	0.704982	0.569001
	0.247151	0.575684			3.5603	2.88467	0.093189	-1.23864
	0.247134	0.664913			3.56003	3.14945	1.44782	-1.09766
	0.246924	2.2456			3.55721	1.63816	2.8875	-0.38567
	0.24684	2.08734			3.55476	1.09637	5.94382	-1.05831
	0.246728	0.873042			3.55319	0.363879	-0.09169	2.01342
	0.246668	0.984549			3.55287	4.42978	2.9521	-2.07942
	0.2465	0.512793			3.55092	1.13865	2.93778	0.610313
	0.246454	0.904267			3.54942	1.51895	3.22213	1.66333
	0.246362	1.08864			3.54435	3.57633	-0.56405	-1.25842
	0.245989	0.954846			3.54131	2.43199	4.53144	-2.20644
	0.245886	0.595855			3.53891	5.72016	5.5605	-1.99402
	0.245771	1.83311			3.53872	2.374	-0.33571	0.612354
	0.245694	2.21599			3.53769	2.68971	0.63111	3.13376
	0.24558	2.11753			3.53493	3.03008	2.05646	2.19012
	0.245568	1.03272			3.53433	-0.0461	0.748989	0.765567
	0.245352	1.00195			3.53397	9.86273	8.31895	-10.1892
	0.24514	0.813171			3.533	-1.45524	1.4203	6.09294
	0.245088	0.332453			3.53212	0.649404	-2.78637	2.82866
	0.245005	1.49336			3.53202	4.78765	0.323688	-4.20306
	0.244807	0.525891			3.52969	3.37054	1.16599	-3.15217
	0.244749	2.09804			3.52832	0.326674	3.29104	6.62312
	0.244712	0.922963			3.52779	7.85816	-1.77825	-1.19926
	0.244649	0.566783			3.52484	2.95924	1.30833	-0.16597
	0.24457	0.506219			3.52373	4.28789	1.07736	-3.4014
	0.244558	1.03397			3.52361	2.61072	4.09701	-2.96577
	0.244439	2.23064			3.523	2.32387	4.17081	-0.91587
	0.244339	0.711616			3.52156	2.20399	1.52095	1.73565
	0.244317	1.62213			3.52019	3.92618	2.43234	-0.36233
	0.244143	0.69379			3.51909	2.87981	-0.79415	4.53827
	0.244134	0.675555			3.5167	2.76731	-2.08798	-1.40724
	0.244026	1.53392			3.5161	2.3214	3.65901	-1.41872
	0.243898	1.34436			3.5115	0.749331	2.49419	4.41447
	0.243888	2.33122			3.51107	2.21654	4.71579	-3.88373
	0.243762	1.56269			3.51011	6.19135	0.467593	-1.16424
	0.24361	0.789335			3.50913	0.531135	-0.22276	-0.44832
	0.243599	1.50505			3.50894	2.04377	0.791687	-0.79311
	0.243563	0.451986			3.50725	4.01279	1.05237	-0.82996
	0.243482	1.31774			3.50665	1.13295	4.20778	-2.49094
	0.243372	0.462321			3.50596	0.240631	-1.43262	5.1539
	0.243367	0.677182			3.50405	1.7992	0.640313	0.44562
	0.243324	0.478582			3.50384	1.70878	5.45358	-1.47344
	0.243183	0.547909			3.50309	-0.70114	0.508374	-4.81974
	0.243148	1.2224			3.50142	3.09458	1.65989	2.79222
	0.243079	2.14107			3.5004	3.46454	1.94819	-1.59642
	0.243047	2.29217			3.49867	-1.03358	0.44397	1.22155
	0.242892	0.591863			3.49759	2.26845	1.122	-3.68065
	0.242884	0.849897			3.49645	0.950287	2.36162	6.06513
	0.242767	1.68661			3.49463	2.92145	1.19591	-0.64668
	0.242754	1.90963			3.48785	1.45734	-0.59261	-2.87828
	0.242735	1.68831			3.48688	-0.70419	1.81308	-0.04552
	0.242487	1.20955			3.4849	2.87901	3.06615	2.16839
	0.242385	0.637859			3.48309	3.73604	2.08181	-1.19684
	0.242332	1.8555			3.48307	0.057667	1.80783	2.61559
	0.242263	0.60245			3.48135	4.35489	-0.42879	5.36396
	0.242254	1.58791			3.47981	3.27114	1.75336	-1.22869
	0.242237	1.32691			3.47945	1.45961	-1.99067	2.43678
	0.241978	1.59408			3.47721	1.52917	0.181509	0.275888
	0.24176	1.00587			3.47328	2.12336	4.95412	0.112475
	0.241704	0.962832			3.47197	3.88335	3.34138	3.46498
	0.241655	0.533264			3.4714	0.958039	0.33688	-0.6037
	0.241647	1.83867			3.47088	2.40075	0.745299	4.7465
	0.241503	1.10285			3.47032	7.49552	0.447789	-0.08751
	0.24146	0.705662			3.46805	5.76532	4.38753	-2.43558
	0.241446	2.07038			3.46786	4.55734	1.08999	3.92742
	0.241408	0.698992			3.46786	2.14379	0.867096	0.128096
	0.241315	1.16887			3.46662	1.93866	-0.89847	0.65088
	0.241218	1.49092			3.46625	3.35107	1.01373	1.38361
	0.241186	1.34702			3.46299	4.79452	-5.50773	6.57382
	0.241004	1.87983			3.46246	1.74554	0.117595	-0.98911
	0.240889	1.62951			3.46229	3.44607	2.28507	-1.38101
	0.240692	0.508294			3.45877	2.65489	-0.70294	0.69517
	0.240513	2.77281			3.45751	3.19627	1.27045	3.79325
	0.240479	1.07224			3.45536	2.49429	1.57348	-0.03995
	0.240407	0.681247			3.45372	5.11589	1.91959	-2.54214
	0.240245	1.07663			3.44751	5.09063	3.7254	-0.62597
	0.2402	1.03527			3.44746	0.632841	1.67286	1.37074
	0.240103	0.994585			3.44637	1.25314	-1.45267	2.74838
	0.240077	1.98089			3.44515	4.0775	1.93687	-8.49589
	0.240066	1.72302			3.44458	-5.21769	-7.67857	1.87275
	0.239532	0.701373			3.44387	-0.89271	-0.77561	-3.84919
	0.239522	2.19201			3.44047	-5.98347	2.76446	8.11038
	0.23932	1.39923			3.4388	6.80556	1.52736	-1.4237
	0.239283	1.84264			3.43518	1.23509	4.74437	-0.5043
	0.239268	1.0877			3.43509	4.61888	0.11367	-1.63982
	0.239234	2.57004			3.43404	-0.32672	3.49316	-3.60868
	0.239145	0.621218			3.43261	-0.60262	1.23624	0.364458
	0.239135	0.747464			3.43255	1.01818	0.627356	-7.91192
	0.239076	1.05096			3.42949	2.66391	1.27929	3.94212
	0.239061	1.10795			3.42715	2.37579	-1.05005	-0.45777
	0.238987	0.797338			3.42509	3.06817	1.99967	-1.33398
	0.238821	2.35475			3.42489	3.53146	3.56894	1.6263
	0.238803	1.11983			3.4242	2.04647	1.30397	4.72781
	0.238794	2.19493			3.42315	1.84714	1.58629	-3.79244
	0.238781	1.69161			3.42231	5.99565	3.00282	3.19739
	0.238629	1.49773			3.4171	-0.94187	1.50511	-2.61658
	0.238608	0.641985			3.41561	1.09477	0.700648	5.00783
	0.238418	2.2014			3.41554	5.77612	1.06381	6.04021
	0.238395	2.17331			3.41544	2.03053	0.247829	1.75494
	0.23829	0.727457			3.41527	12.9245	-1.01262	-3.89505
	0.238221	0.840605			3.41425	-0.10033	-0.54946	1.09061
	0.238099	1.82435			3.41223	-0.71829	2.74748	6.10669
	0.238063	1.67361			3.40458	-3.24776	6.46872	6.29069
	0.23801	0.70157			3.40436	4.4204	0.823272	4.86652
	0.237911	0.989252			3.40424	1.85072	1.05285	-1.22757
	0.237539	0.437772			3.40405	2.3631	1.5447	-1.70278
	0.237447	1.0031			3.40008	0.574327	1.68841	-1.7746
	0.237271	2.11149			3.39844	-1.52512	-4.21414	0.227797
	0.237106	0.729996			3.39714	1.4026	6.2917	7.31923
	0.237048	0.419177			3.39439	3.32108	3.75416	-6.19516
	0.236909	2.15564			3.39361	-0.95501	7.06395	-0.9827
	0.236788	0.920072			3.39336	4.86476	2.5333	-3.37018
	0.236627	1.58259			3.39275	4.88278	0.469781	1.81283
	0.236516	2.10411			3.39105	1.89633	0.281102	-0.55746
	0.236353	0.415356			3.39079	4.13128	2.38362	-0.38311
	0.236307	0.917825			3.39046	4.53007	3.48472	2.01392
	0.236107	0.435614			3.39038	5.99426	-1.39881	3.15853
	0.236083	1.70978			3.3902	3.49055	4.49723	0.353572
	0.236014	1.42983			3.38875	1.86067	6.61984	-1.15954
	0.235929	1.89458			3.38549	2.9505	3.34612	0.910107
	0.235877	1.09387			3.38415	2.55396	6.6467	-2.29433
	0.235875	2.16166			3.38333	3.84408	4.90976	2.93601
	0.235869	2.26904			3.38185	3.17042	0.981345	-1.10065
	0.235729	0.490417			3.37998	2.84	0.839304	3.89661
	0.235562	2.10549			3.37947	7.68552	0.677301	-2.70373
	0.235533	1.38054			3.37784	1.90595	6.7586	1.81873
	0.235485	1.85352			3.37631	1.62687	1.49247	3.76814
	0.235472	1.37324			3.37613	14.6789	14.9675	-3.38322
	0.235388	0.791679			3.37291	2.38514	-3.75038	5.66831
	0.23533	1.02764			3.37172	2.73591	-1.25006	2.8816
	0.235158	1.41077			3.37049	3.70521	-1.08445	3.40075
	0.235157	0.883117			3.36955	1.23416	3.53972	0.35288
	0.234924	1.51686			3.36904	5.74531	2.36534	-3.69543
	0.234914	1.29223			3.36708	4.43274	2.08422	-4.06915
	0.234837	0.955708			3.3666	1.70509	1.34993	0.088438
	0.234773	0.987172			3.36583	0.483024	2.58978	-3.59949
	0.234767	0.60437			3.36475	2.25311	-0.23481	-1.67314
	0.234719	0.483168			3.35996	4.85745	-2.15819	-2.51897
	0.23471	1.19338			3.35767	0.56983	2.1664	3.04764
	0.234496	1.48033			3.35592	4.16648	3.71404	-0.94118
	0.234344	0.942775			3.35434	3.46345	1.21423	-0.79776
	0.234223	0.864494			3.35377	2.84989	2.05552	-3.49523
	0.234162	1.16218			3.34898	3.12236	3.02083	-4.8519
	0.234072	0.567848			3.34869	1.82888	1.95353	0.945151
	0.233992	1.05368			3.3476	3.52233	2.47419	1.34407
	0.233935	2.06492			3.34572	2.46291	5.13804	-2.00105
	0.233811	1.34423			3.34197	1.46454	0.818557	2.18778
	0.233789	1.17161			3.34031	2.48637	0.960596	-1.18583
	0.233713	2.24616			3.33378	-1.00488	0.346283	3.41649
	0.233678	0.880563			3.33023	2.86227	-2.52925	-9.85911
	0.233675	1.00646			3.32571	1.87933	2.71165	-1.29527
	0.233645	0.557574			3.32469	4.60765	2.46111	2.27665
	0.233614	1.88806			3.32425	4.3365	-0.41831	-1.46487
	0.233608	1.26073			3.32389	2.62441	1.56728	-3.82532
	0.233566	1.7899			3.32248	2.76939	3.33931	1.33219
	0.233516	1.42726			3.32186	0.430169	0.053101	1.82419
	0.233408	2.11206			3.32086	0.664368	7.08404	2.73566
	0.233287	1.20182			3.31827	1.3987	2.00709	6.3018
	0.233252	0.926262			3.31517	0.96964	0.435297	-3.52256
	0.233225	0.732931			3.31251	3.76884	2.90735	2.812
	0.233182	2.46444			3.31073	3.27266	3.86874	5.32264
	0.233143	1.0532			3.31031	2.81252	-1.85798	-6.92139
	0.23305	1.35367			3.30961	3.61359	-0.70722	7.96746
	0.232999	1.16197			3.30869	1.48957	-1.77549	-1.73669
	0.232985	1.00284			3.30486	3.75981	2.29149	5.12001
	0.232912	2.0004			3.3034	3.21936	-0.15513	1.31978
	0.232835	0.775668			3.30314	4.57941	1.41239	-2.72054
	0.232778	0.638469			3.30269	-1.12986	-1.27128	2.94089
	0.232766	0.444119			3.30258	4.39931	3.70332	1.84385
	0.232735	1.05671			3.30245	2.91551	0.816591	1.5738
	0.232666	1.07466			3.30003	-2.23188	4.52906	-1.72358
	0.232509	1.10923			3.29937	1.02601	3.39905	-0.88846
	0.23243	0.764221			3.29694	1.40928	0.282005	-0.90795
	0.232427	1.3117			3.29444	0.65482	2.08364	0.557547
	0.232344	1.09262			3.29413	2.10359	3.51897	-0.06439
	0.23222	0.654726			3.29266	-1.71314	2.72459	3.5324
	0.232208	0.564734			3.29247	-1.06837	2.29459	0.395769
	0.232017	0.408061			3.2883	5.40604	3.94529	-3.43681
	0.231994	1.37601			3.28719	2.46477	0.51453	-0.05944
	0.231808	0.461227			3.28678	1.65102	1.53858	0.989696
	0.231788	0.568021			3.28554	3.82345	1.65658	2.41065
	0.231719	0.960621			3.28504	4.71198	3.18076	-4.86835
	0.231616	0.757779			3.28476	2.44778	3.59888	0.107825
	0.231614	1.98928			3.28468	2.91829	3.47553	-2.06387
	0.231519	0.886357			3.28346	3.52877	-1.00859	-0.70636
	0.231518	1.94994			3.28337	8.4892	7.41107	10.4926
	0.231487	1.36683			3.28309	4.48541	3.10023	-2.66232
	0.231445	1.17138			3.28116	2.17018	1.77818	1.28707
	0.231287	1.18971			3.28046	-1.23758	0.838553	1.93474
	0.231194	0.452914			3.27929	1.53662	0.072932	-2.48248
	0.231137	0.826655			3.27855	4.46701	2.94122	0.657481
	0.231107	0.923987			3.27844	6.05671	1.59956	-1.36473
	0.231072	0.772046			3.27815	-0.10452	0.028664	3.30894
	0.231049	1.48628			3.27292	5.60687	0.208401	0.8473
	0.231021	1.01782			3.27127	0.658482	1.54446	4.08193
	0.230775	1.73377			3.27089	-0.21412	2.76193	-4.01111
	0.230772	0.759057			3.26909	5.22718	5.80284	-2.24191
	0.230676	1.53292			3.26887	3.48527	2.64374	-5.88393
	0.230625	0.639864			3.26698	3.84721	6.96971	-1.25808
	0.230599	1.176			3.26556	0.894527	2.84328	3.18645
	0.230577	1.53467			3.26422	2.31483	0.604798	-0.55915
	0.230485	0.531928			3.2642	3.96633	1.36911	-2.08397
	0.230271	1.55138			3.26351	3.48705	0.447205	-7.5045
	0.230246	1.03107			3.26346	2.52556	1.2076	-3.14857
	0.230231	1.12173			3.26143	3.61973	1.25742	-3.88697
	0.230162	1.08329			3.26104	2.75916	4.54487	-5.00782
	0.230138	1.39158			3.26069	3.87166	1.44284	-2.52466
	0.230077	0.949015			3.25751	5.39746	1.41083	4.42208
	0.22997	1.74102			3.25385	3.137	0.684254	-1.89677
	0.229894	0.555325			3.25126	-0.32012	0.854267	-4.22682
	0.229721	2.16799			3.25109	2.85228	-2.79585	-5.02445
	0.229661	1.02752			3.25023	0.32654	0.194078	1.23611
	0.229642	0.960867			3.24967	1.87192	0.756954	-1.96004
	0.229515	0.95066			3.24927	3.21168	-0.52747	-3.98319
	0.229483	0.846486			3.24915	3.47437	5.76755	-8.68415
	0.229388	2.10145			3.24481	3.19104	2.38594	3.4422
	0.229326	0.907529			3.23773	1.6985	1.27569	0.717164
	0.229308	0.426299			3.23728	1.62727	-0.79804	5.48643
	0.229292	0.853199			3.23389	1.54894	1.397	-1.20691
	0.229195	0.53776			3.23206	1.51632	3.83227	2.94039
	0.229142	1.50549			3.22896	1.21055	-0.61405	3.84813
	0.229074	0.923467			3.22828	5.08841	4.02947	-1.05836
	0.229069	1.12917			3.22659	4.0052	1.00948	-2.85943
	0.228992	1.49939			3.22228	-2.71536	-2.04093	-1.26908
	0.228991	0.636138			3.22108	0.545059	2.35999	-0.00103
	0.228976	0.348812			3.22108	3.15606	0.215036	4.06499
	0.228912	0.976822			3.22105	6.37941	-2.73726	-4.56755
	0.228742	1.78998			3.2189	1.74799	0.947309	-0.72475
	0.228539	0.785588			3.21791	-0.10645	1.51951	-0.51572
	0.228456	0.59129			3.21511	0.60307	-2.02108	1.26365
	0.228455	0.594503			3.21506	5.69022	5.97129	-0.93811
	0.228391	1.56612			3.2129	3.33854	1.62483	-0.85066
	0.228364	0.610361			3.2124	5.06316	5.4951	3.28642
	0.228342	0.671159			3.20971	2.57902	-0.78363	4.04701
	0.228208	1.97131			3.20951	2.82543	0.794747	-3.60891
	0.228197	1.28993			3.20709	-0.32072	-0.81419	2.50757
	0.228134	1.15366			3.1965	2.51927	0.50124	-0.50583
	0.228116	0.571451			3.19404	1.22315	-3.72695	0.125763
	0.228083	1.47647			3.19343	0.438676	0.7523	5.55687
	0.228049	1.67752			3.19093	1.6638	1.92062	-0.11778
	0.227943	1.87468			3.19067	2.47036	5.21862	-2.15171
	0.227943	1.39371			3.18759	3.50234	3.55659	0.443315
	0.227924	1.15112			3.18652	-1.25301	2.33885	-0.70403
	0.227754	0.668468			3.18638	0.704928	-0.02111	-0.50881
	0.227681	1.43854			3.18429	3.53482	4.26478	2.4244
	0.227636	1.45914			3.1842	1.03121	2.20095	-0.74249
	0.22758	0.581074			3.1826	2.8601	-2.79603	-3.62893
	0.227514	0.688263			3.18226	2.6705	2.27938	0.000734
	0.227437	1.30975			3.18114	-0.08023	-0.13293	-1.92751
	0.227368	2.22948			3.17946	1.52487	0.854378	0.672227
	0.227225	1.53379			3.17778	3.65287	0.600987	-2.65039
	0.227211	2.05165			3.17714	0.339528	1.23754	-2.60657
	0.227193	1.97733			3.1761	-1.12183	2.36183	3.02702
	0.227188	0.612056			3.17586	-1.01471	0.596672	0.684372
	0.22712	0.763171			3.17397	0.658949	2.76824	0.100096
	0.227101	1.45392			3.17241	7.50754	3.98822	5.07234
	0.227052	0.660701			3.16948	3.36684	2.48986	3.5195
	0.227009	0.641911			3.16945	2.30242	-0.13673	3.52068
	0.226978	0.438825			3.16899	2.55132	2.94847	-2.09282
	0.226944	0.495973			3.168	3.30219	-3.93734	-7.17176
	0.226933	2.27552			3.166	2.62567	2.46636	0.448746
	0.226835	0.867722			3.16536	4.32252	3.03748	4.66178
	0.226823	1.01792			3.16521	2.17095	2.4686	-1.4979
	0.226799	0.726696			3.16253	-7.09148	6.74693	6.89465
	0.226735	1.07979			3.16219	5.09133	0.55214	-1.37338
	0.226681	1.01489			3.16217	0.653893	-0.11112	3.09484
	0.226614	1.43398			3.16087	6.70669	0.568317	-5.79272
	0.226591	1.74979			3.16049	3.86025	2.45255	-2.3065
	0.226492	0.973306			3.15926	-5.20104	4.08635	-5.70934
	0.226489	1.60042			3.15918	2.43032	4.77794	-1.10802
	0.226466	0.997587			3.15904	2.09073	1.15965	1.71732
	0.22635	0.920004			3.15892	1.98922	-0.71385	-1.92193
	0.226228	0.852256			3.15722	0.30674	1.04225	-0.70105
	0.226204	0.890702			3.15586	-0.21961	-0.76464	-2.18744
[truncated: 14,323 more rows]

## Sheet: 2.
B	A549	HGF	Ctrl	1	1	1	0.357	0.369	0.576
			Erlotinib	5.897	6.987	5.598	0.798	1.025	0.834
C	A549	NRG1	Ctrl	1	1	1	0.598	0.896	0.798
			Erlotinib	2.237	1.798	2.536	1.258	1.368	1.158
E	HCC827	HGF	Ctrl	1	1	1	0.687	0.682	0.389
			Erlotinib	8.528	6.587	4.683	1.258	1.578	1.987
F	HCC827	NRG1	Ctrl	1	1	1	0.567	0.878	0.436
			Erlotinib	4.684	3.579	2.987	1.058	1.526	1.267

## Sheet: 4.
AB		Control								Entanercept								Thalidomide								Prednisone								Erlotinib								Erlotinib+Entanercept
	7-Aug-2017	0	0	0	0	0	0	0	0	0	0	0	0	0	0	0	0	0	0	0	0	0	0	0	0	0	0	0	0	0	0	0	0	0	0	0	0	0	0	0	0	0	0	0	0	0	0	0	0
	17-Aug-2017	456	111	296	156	161	183	201	83	180	220	220	220	156	236	174	200	243	159	212	233	258	145	159	114	412	124	229	104	172	161	174	140	229	248	104	257	332	81	138	172	150	190	158	174	266	146	184	154
	25-Aug-2017	1208	290	651	374	389	470	472	148	264	358	374	366	714	246	442	319	496	393	321	504	576	435	519	308	877	198	363	232	273	303	650	405	536	484	370	335	795	209	558	400	160	248	140	342	368	474	386	298
	2-Sep-2017	1821	403	1066	663	572	552	733	493	582	796	894	845	1606	570	1008	738	892	855	543	398	745	555	1024	454	1337	349	788	400	511	555	853	618	921	652	620	557	1307	646	1014	698	326	462	290	643	562	472	594	575
	10-Sep-2017	2661	702	1355	922	763	829	1023	771	826	1094	1392	1243	1818	902	1242	1109	1486	1467	611	396	1010	759	1452	738	1421	512	1124	548	935	911	1373	1023	1617	757	1009	727	2217	834	1192	962	412	608	372	944	878	673	862	846
	18-Sep-2017	5169	1105	1492	1237	1099	1034	1601	1210	1178	1522	1646	1584	2132	1364	1572	1412	2488	2118	724	581	1413	1079	2195	1008	1777	893	1814	800	1369	1361	2050	1517	2228	1267	1510	1061	3399	1268	1806	1243	574	862	518	1158	1308	1016	1268	1014
	26-Sep-2017	5647	1583	1831	1388	1265	1253	2293	1227	1636	2010	2144	2077	2296	1498	1706	1890	2754	2503	1006	771	1984	1170	3089	1345	2045	1079	2440	1172	1777	1800	2080	1861	2370	1103	1937	1454	3968	2076	1780	1924	772	1110	718	1556	1584	1167	1494	1387
	4-Oct-2017
	12-Oct-2017
	20-Oct-2017
	28-Oct-2017
	5-Nov-2017
	13-Nov-2017
	21-Nov-2017
	29-Nov-2017
	7-Dec-2017
	15-Dec-2017
	23-Dec-2017
	31-Dec-2017
	8-Jan-2018
	16-Jan-2018
	24-Jan-2018
	1-Feb-2018
C		Control N=14														Erlotinib 100mg/kg/day +Prednisone 5mg/kg/day N=12 Starting at Day32
	7-Aug-2017	0	0	0	0	0	0	0	0	0	0	0	0	0	0	0	0	0	0	0	0	0	0	0	0	0	0
	17-Aug-2017	296.274	156.325	160.888	183.338	201.162	82.524	258.457	144.581	228.528	103.823	161.472	48.8	211.932	233.28	411.825	123.93	171.564	161.472	103.518	257.372	137.641	172.31	181.675	70.886	238.144	104.976
	25-Aug-2017	650.848	374.4	388.8	470.4	471.616	147.5	575.552	435.2	363.312	232.186	413.34	96.25	321.368	504.21	877.25	197.966	272.816	303.264	257.094	334.62	279.3	400	235.669	306.128	291.785	143.36
	2-Sep-2017	1066.45	663.473	572.395	551.549	733.357	492.941	745.29	554.693	787.917	400.25	599.876	142.503	543.222	398.466	1337.24	349.131	511.251	555.308	430.777	557.443	506.565	697.877	435.128	506.246	325.451	240.903
	10-Sep-2017	1355.22	921.744	763.248	828.833	1023.34	771.198	1009.61	759.03	1124.47	548.094	728.643	215.004	610.674	396.342	1421.08	512.371	935.198	910.516	700.798	726.764	595.735	961.668	582.412	631.342	362.847	308.161
	18-Sep-2017	1492.1	1237.16	1099.1	1033.71	1601.26	1209.6	1412.86	1078.67	1813.56	800	841.501	331.875	724.493	581.042	1776.94	893.022	1368.93	1360.78	1048.38	1061.47	902.788	1242.81	1441.52	898.559	397.543	413.1
	26-Sep-2017	1920.08	1553.1	1321.03	1174.06	1953.27	1289.81	1704.11	1334.1	2520.64	1095.4	1132.44	501.163	898.643	624.253	1648.96	736.365	1611.34	934.416	1050.43	848.847	863.195	906.211	1345.1	1511.44	357.217	324.59
	4-Oct-2017	2419.34	2238.91	1828.95	1070.54	2268.05	1682.63	2299.87	1982.62	3458.25	1284	1668.81	928.115	852.008	720.996	1177.4	694.925	1281.09	984.704	992.452	636.54	793.881	861.372	1202.26	1187.5	257.25	220.5
	12-Oct-2017	3081.12	2762.14	2150.55	1324.95	4024.19	1901.57	3765.01	3072	4166.27	1651.1	2485.03	1614.13	1295.73	794.976			1524.6	944.784	1098.99	763.992			1183.95	666.198	378.5	204.732
	20-Oct-2017	3792.65	2907.06	2183.19	1479.73	4593.59	3305.79	4296.59	4365.15	5345.3	2429.55	3153.45	1696.87	1338	1058.95			1645.71	964.234	1537.05	901.199			1158.08	653.982	525.87	227.706
	28-Oct-2017																	1830.76	1244.18	1736.3	841.759			1696.99	1448.42	610.546	287.868
	5-Nov-2017																	2080.95	1277.42	1733.45	781.412			1695.38	1346.97	663.801	302.375
	13-Nov-2017																	1837.53	1139.49	1965.36	634.562			1656.68	1882.65	606.47	331.323
	21-Nov-2017																	1611.97	1411.21	2435.08	1054.32			1950.42	2297.3	915.673	299.218
	29-Nov-2017																	1974.95	1521.36	2231.38	870.669					753.022	466.523
	7-Dec-2017																	982.029	1007.07	3775	1207.4					1510.43	605.544
	15-Dec-2017																	1228.39	1134.68	3392	1123.85					1959.55	727.65
	23-Dec-2017																									2051.48	771.942
	31-Dec-2017																									1785.94	734.255
	8-Jan-2018																									1837.45	739.689
	16-Jan-2018																									1846.23	740.078
	24-Jan-2018																									2026.12	764.048
D		Control N=8								Prednisone 5mg/kg/day N=8								Afatinib 20mg/kg/day N=8								Afatinib+PRDN
	8-Feb-2019	0	0	0	0	0	0	0	0	0	0	0	0	0	0	0	0	0	0	0	0	0	0	0	0	0	0	0	0	0	0	0	0
	24-Feb-2019	1088.71	387.2	343.255	339.512	166.464	90.75	118.098	165.6	719.104	230.868	60.7475	101.376	752.328	169.016	185.679	142.97	762.3	123.462	1337.72	196	207.36	180.668	379.312	191.1	447.146	474.624	199.888	490.05	482.837	204.912	388.8	201.81
	4-Mar-2019	1529.96	422.471	367.628	364.752	143.513	42.8942	80.7169	143.621	1034.72	227.982	47.785	59.1012	1080.03	146.808	168.454	192.947	1093.14	87.4468	1856.36	277.221	196.234	163.143	411.244	269.359	496.562	692.258	286.954	716.51	704.226	194.294	568.438	191.223
	12-Mar-2019	2440.29	705	637.065	636.192	356.224	225	276.538	358.4	1790.54	465.948	359.527	249.696	1850.89	360.406	388.129	600.25	1867.5	284.592	2861.08	726	423.2	383.268	689.062	713.9	795.906	1322.46	749.088	1360.45	1339.54	422.663	1149.2	420.25
	20-Mar-2019	4366.03	998.004	1060.9	685	530	460.8	947.426	894.374	3531.6	955.376	427.734	486	2250	712.86	894.276	859.625	2455.49	926.193	2963.52	937.75	602.761	511.104	567	1054.69	955.9	1887.09	997.248	1945.83	2042.12	847.226	2033.54	650
	28-Mar-2019	6348	2401.7	816.75	749.075	514.553	744.185	3245.91	2231.88	3511.49	1418.52	730.08	527.589	2637.44	756.25	2060.47	1499.55	3215.62	3014.26	3496.88	847.728	828.85	858.675	625.698	1151.01	763.456	1565.07	964.413	1638.09	1840.55	687.835	1743.58	578.253
	5-Apr-2019	7688	2504.76	945.587	882.026	758.16	1008	4203.46	3469.22	5001.48	1289.68	1053.7	899.3	6209.78	919.138	3359.86	1477.14	3830.51	3469.22	5385.21	1411.15	1331.28	1144.8	670	1012.11	609.755	1298	932.659	1379.03	1658.88	558.431	1494.95	514.425
	21-Apr-2019																									663.335	1547.79	1091.06	1346.77	2058.19	769.896	1938.09	597.471
	7-May-2019																									714.24	1322.96	1155.69	1694.92	2084.49	690	1994.08	482.448
	23-May-2019																									730	1891.53	1148.73	1934.3	2161.53	904.471	2047.05	575
E		Lower PRDN						Higher PRDN
	1-Aug-2017	0	0	0	0	0	0	0	0	0	0	0	0
	17-Aug-2017	68.6256	64.5888	41.4072	102.949	238.144	104.976	234.171	97.196	72.828	156.6	72.67	28.3544
	25-Aug-2017	109.126	121.306	102.838	133.848	291.785	143.36	353.202	85.248	92.512	133.1	94.2678	122.451
	2-Sep-2017	204.501	222.123	172.311	222.977	325.451	240.903	424.908	114.12	137.376	115.882	174.051	202.498
	10-Sep-2017	374.079	364.206	280.319	290.705	362.847	308.161	488.8	163.426	172.334	109.559	232.965	252.537
	18-Sep-2017	547.574	544.31	419.354	424.589	397.543	413.1	614.102	254.8	242.592	137.924	576.61	359.424
	26-Sep-2017	644.537	373.766	420.172	339.539	357.217	324.59	595.08	245.971	238.117	146.759	538.04	604.576
	4-Oct-2017	512.435	393.882	396.981	254.616	257.25	220.5	567	235.673	274.604	110.864	480.902	475
	12-Oct-2017	609.84	377.914	439.597	305.597	378.5	204.732	462.25	163.607	256	122.472	473.581	266.479
	20-Oct-2017	658.285	385.694	614.821	360.48	525.87	227.706	544.175	153.756	364.917	220.22	463.23	261.593
	28-Oct-2017	732.302	497.674	694.519	336.704	610.546	287.868	611.021	205.03	573.372	318.832	678.798	579.368
	5-Nov-2017	832.379	510.967	693.378	312.565	663.801	302.375	486.515	148.051	600.117	342.165	678.154	538.79
	13-Nov-2017	735.012	455.798	786.142	253.825	606.47	331.323	484.894	166.191	559.138	344.354	662.673	753.061
	21-Nov-2017	644.786	564.482	948.132	421.73	1160.81	299.218	529.994	231.212	643.37	525.056	780.167	946.525
	29-Nov-2017	789.978	608.543	892.552	348.267	753.022	466.523	362.949	173.75	748.3	476.586	866.028	1463.98
	7-Dec-2017	392.812	402.829	1510	482.96	1510.43	605.544	317.18	89.5112	547.698	541.392	902.628	1591.31
	15-Dec-2017	491.357	453.871	1356.8	449.54	1959.55	727.65	408.101	97.2556	706.617	651.846	1352.58	1623.93
F		Control								Thalidomide								Prednisone								Afatinib								Afa+Tha								Afa+PRDN
	10-Oct-2017	0	0	0	0	0	0	0	0	0	0	0	0	0	0	0	0	0	0	0	0	0	0	0	0	0	0	0	0	0	0	0	0	0	0	0	0	0	0	0	0	0	0	0	0	0	0	0	0
	30-Oct-2017	372.597	311.437	575.896	521.739	777.394	581.869	1122.27	457.557	336.367	181.878	722.339	436.138	613.793	485.674	432.896	736.4	565.856	605	277.724	277.724	606.96	320.387	320.387	256.244	256.244	889.35	352.776	273.78	273.78	489.804	455.457	260.362	358.706	471.088	495.616	497.664	351.31	351.31	389.376	331.632	412.324	251.5	343.13	477.144	395.136	522.726	472.726	295
	3-Nov-2017	604.315	453.311	721.27	840.824	1310.69	973.928	1510.45	735.511	654.746	490.794	1027.9	730.174	900.262	809.914	690.603	1001.65	611.557	611.557	519.531	519.531	1210.94	1002.47	581.042	1250	1209.6	730	758.16	814.61	755.212	243.089	699.548	699.548	451.562	605.696	388.29	514.865	648.27	654.312	303.408	606.375	384.75	190.782	338.688	326.095	202.612	494.606	499.234	285.101
	7-Nov-2017	784.675	732.016	1149.48	1019.35	1877.33	1553.09	2087.55	816.902	1171.95	794.832	1218.33	1058.61	1324.3	951.487	1109.59	1248.18	748.181	748.181	592.448	592.448	1930.13	1605.31	1138.71	1611.33	2236.27	1023.13	1233.63	941.423	934.643	323.514	809.341	809.341	896.815	870.697	334.214	454.545	810.342	667.496	200.841	578.163	341.553	209.382	81.672	217.968	284.25	391.331	334.522	218.566
	11-Nov-2017	965.963	1059.44	1451.44	1171.04	2016.29	1922.64	2072.09	967.703	1600.03	977.937	1595.05	1077.51	1704.81	1048.75	1179.46	1391.11	628.339	1228.95	1118.59	544.452	2245.32	2061.05	1696.11	2008.16	2440.92	1277.79	1508.15	1061.14	1202.12	444.978	1127.16	1127.16	902.913	977.508	407.296	495.427	837.484	711.95	244.273	660.503	312.56	197.095	137.396	246.184	254.843	348.345	343.252	213.05
	15-Nov-2017	1769.58	1726.12	1788.15	1567.76	2174.27	2172.79	2401.02	1273.77	2343.9	1561.24	1951.75	1059.84	2292.57	1473.19	1381.58	1784.11	587.892	1704.17	1473.04	557.551	2774.97	2474.59	2233.26	2352.36	2802.51	1492.3	1800.57	1232.9	1434.83	540.979	1369.52	1369.52	1023.67	1119.06	456.924	515.593	961.331	786.299	283.168	703.54	287.552	213.502	139.115	255.069	270.8	316.895	330.554	218.506
	19-Nov-2017	2573.19	2392.81	2124.86	1964.47	2332.26	2422.94	2729.95	1579.84	3087.78	2144.55	2308.45	1042.16	2880.34	1897.63	1583.7	2177.11	631.75	2369.27	1584.32	681.388	3705.62	2673.25	2709.5	2560	3141.71	1563.25	2026.12	1556.48	1616.04	585.216	1510.32	1510.32	1224.93	1269.91	512.488	534.336	1294.34	969.095	396.05	695	283.024	297.464	166.464	287.766	356.224	356.224	357.637	293.486
	23-Nov-2017	3279.79	2985.97	2438.44	2327.62	2485.23	2661.36	3041.15	1860.91	3758.75	2664.76	2641.18	1024.34	3417.94	2282.95	1774.34	2539.89	685.724	2355.55	1903.9	930.712	4182.53	3477.99	3694.97	2965.14	3695.67	1793.09	2629.42	2135.97	1619.22	690.616	2135.92	1699.02	1176.85	1285.51	513.589	656.728	1323.39	1153.36	473.726	824.627	389.602	330.368	165.304	288.382	453.861	407.173	391.298	343.946
	27-Nov-2017	4180.42	3726.18	2798.29	2757.91	2648.24	2923.24	3387.82	2191.98	4575.52	3311.16	3021.86	1006.82	4055.87	2746.51	1987.93	2963.12	744.31	2341.91	2287.93	1271.27	4720.81	4524.98	5038.85	3434.4	4347.31	2056.73	3412.37	2931.2	1622.4	815	3020.64	1911.29	1130.65	1301.3	514.692	807.154	1353.09	1372.67	566.636	978.432	536.313	366.912	164.152	289	578.259	465.408	428.125	403.082
	1-Dec-2017																																	1368.09	1541.44	534.529	935.146	1520.21	1558.8	629.798	1098.37	469.196	446.748	154.684	323.446	603.575	592.136	434.085	346.654
	5-Dec-2017																																	1655.39	1825.9	555.131	1083.43	1707.98	1770.17	700	1233.01	410.478	543.956	145.762	361.998	630	753.371	440.128	298.125
	9-Dec-2017																																	2001.04	2679.76	733.434	1136.9	1890.21	2247.8	993.238	1559.99	496.043	567.899	215.215	363.62	640.395	778.676	508.565	393.804
	13-Dec-2017																																	2325.61	3439	896.346	1189.94	2066.94	2689.31	1256.13	1862.58	576.397	591.707	276.884	365.262	650.862	803.954	573.85	481.228
	17-Dec-2017																																	2702.81	4413.34	1095.44	1245.46	2260.19	3217.54	1588.6	2223.86	669.766	616.512	356.224	366.912	661.5	830.053	647.514	588.06
	21-Dec-2017																																	3105.21	4418.9	1192.95	1160.68	3105.71	3789.86	1595.36	2232.85	642.31	559.245	365.292	474.005	587.178	973.168	677.088	652.481
	25-Dec-2017																																	3477.06	4833.94	1325.65	1144.86	3420.81	4304.93	1738.29	2281.64	638.762	559.737	375.956	562.098	518.713	1084.31	730.7	703.952
	29-Dec-2017																																	3893.43	5287.97	1473.12	1129.26	3767.89	4890.01	1894.03	2331.51	635.234	560.23	386.93	666.563	458.231	1208.15	788.557	759.484
	2-Jan-2018																																	4087.24	6316.06	1620.43	1233.87	3245.76	5144.25	2234.4	2419.91	671.277	663.065	395.136	700.087	441.408	1228.8	861.908	770
	6-Jan-2018																																									696.235	716.789	409.487	650.281	809.155	1042.62	824.251	828.566
	10-Jan-2018																																									722.121	774.866	424.358	604.018	1483.28	884.64	788.241	891.587
	14-Jan-2018																																									747.767	831.774	439.095	556.938	2049.96	720.928	751.838	953.417
	26-Jan-2018																																									747.543	830.766	438.97	555.982	2004.22	712.56	751.407	952.381
	3-Feb-2018																																									776.715	763.81	437.089	515.694			893.083	981.598
	11-Feb-2018																																									807.025	702.25	435.217	478.325			1061.47	1011.71
	19-Feb-2018																																									905.337	621.721	495.469	575.603			1160.95	1054.01
	27-Feb-2018																																									1015.62	550.427	564.062	692.664			1269.76	1098.08
G		Control								PRDN								Erlotinib								Elotinib+PRDN
	20-Nov-2018	0	0	0	0	0	0	0	0	0	0	0	0	0	0	0	0	0	0	0	0	0	0	0	0	0	0	0	0	0	0	0	0
	11-Dec-2018	479.167	371.25	687.5	497	479.167	371.25	687.5	496	475.875	541.688	537.359	515	475.875	541.688	537.359	517	479.167	371.25	687.5	489	475.875	541.688	537.359	493	388.938	353.925	728.178	511.543	473.689	392.423	364.841	618.213
	19-Dec-2018	756.25	1091.06	1885.36	1144.8	756.25	1091.06	1885.36	1152	698.769	1104.56	1576.04	1230.39	698.769	1104.56	1576.04	1238.33	756.25	1091.06	1885.36	1123.2	630.568	1111.98	1282.6	1324.22	1015.2	472.726	679.778	503.382	202.005	686.664	404.586	332.8
	27-Dec-2018	1026.72	1906.96	2391.72	1362.68	1026.72	1906.96	2391.72	1366.96	754.935	2131.64	2043.32	1357.7	754.935	2131.64	2043.32	1362.07	1026.72	1906.96	2391.72	1349.76	469.249	1930.75	1660.88	1051.54	902.307	487.275	659.822	392.435	216.125	585.684	377.558	295.741
	4-Jan-2019	1393.92	3332.99	3034.08	1622.03	1393.92	3332.99	3034.08	1622.03	815.616	4113.75	2649.15	1498.18	815.616	4113.75	2649.15	1498.18	1393.92	3332.99	3034.08	1622.03	349.2	3352.4	2150.74	835.002	801.967	502.272	640.452	305.942	231.231	499.554	352.336	262.808
	12-Jan-2019	1773.57	4258.63	3992.13	2506.01	1773.57	4258.63	3992.13	2504.84	1060.29	5026.38	2922.85	2316.04	1060.29	5026.38	2922.85	2314.9	1773.57	4258.63	3992.13	2509.54	577.556	4681.33	2454.2	1797.03	822.982	562.575	671.85	364.637	254.341	486.275	390.182	295.007
	20-Jan-2019																									995.588	750.2	790.272	662.924	319.41	527.589	538.208	451.25
	28-Jan-2019																									1096.77	896.63	872.85	918.984	358.956	539.136	653.864	562.432
	5-Feb-2019																									1208.24	971.64	964.057	973.949	403.398	550.936	694.373	601.008
	13-Feb-2019																									1231.04	1052.93	1064.79	1032.2	453.343	562.994	737.393	642.229
	21-Feb-2019																									1254.26	1141.01	1176.06	1093.94	509.471	575.316	783.077	686.278
	1-Mar-2019																									1277.93	1236.47	1298.95	1159.37	572.548	587.907	831.592	733.348
	9-Mar-2019																									1302.04	1339.91	1434.68	1228.71	643.435	600.774	883.112	783.647
	17-Mar-2019																									1326.6	1452	1584.59	1302.2	723.098	613.923	937.824	837.395
H		Control N=8								Thalidomide 150mg/kg/day N=8								Prednisone 5mg/kg/day N=8								Afatinib 20mg/kg/day N=8								Afatinib+Thalidomide N=8								Afatinib+Prednisone N=8
	26-Sep-2017	97.5375	49	233.28	277.255	149.504	247.009	101.439	195.272	161.84	120.6	93.312	103.518	263.786	251.384	233.28	277.255	170.569	81.648	175.071	199.761	167.706	189	51.842	224.325	159.359	81.25	199.8	126.846	230.868	168.828	111.012	270.738	20.181	117.74	142.721	235.224	112.694	152.806	114.464	208.08	226.037	78.4195	64.8	42.768	142.175	53.6	303.007	133.1
	30-Sep-2017	168.827	311.25	209.55	394.439	213.977	269.156	118.307	345.17	198.663	137.313	213.977	269.156	270.556	280.239	209.55	394.439	209.55	394.439	178.438	341	168.827	311.25	68.7837	362.626	238.33	74.335	307.294	132.847	261.68	293.463	194.535	427.699	24.4853	185.501	165.3	361.118	97.3704	209.316	149.96	293.859	245.515	37.8119	65.5594	38.88	154.333	80.9	286.174	133.1
	4-Oct-2017	376.425	440.219	256.81	505.748	289.164	380.713	275.554	510.693	279.669	132.921	289.164	380.713	384.103	392.313	256.81	505.748	256.81	505.748	235.63	449.37	376.425	440.219	89.1839	532.643	477.428	92.07	480.315	222.718	545.786	490.693	373.69	636.802	28.14	300.026	139.458	390.285	172.19	441.404	191.306	361.413	297.143	16.194	76.7782	37.584	190.124	115.197	282.246	164.252
	8-Oct-2017	393.354	626.336	445.28	840	450.636	565.504	571.05	700	403.971	169	450.636	565.504	545.722	587.25	445.28	840	445.28	840	380.25	477.9	393.354	626.336	121.835	727.65	991.27	120.787	614.079	393.183	861.372	603.45	508.086	887.112	42.592	335.962	307.2	650.475	118.354	454.072	287.557	364.8	499.023	58.8245	127.008	91.936	320.166	139.707	231.04	236.927
	12-Oct-2017	712.8	1090.4	696.266	961.716	793.5	680	788.288	862.47	499.851	208.25	793.5	680	681.408	705.894	696.266	961.716	696.266	961.716	491.834	477.9	712.8	1090.4	207.36	847	1441.79	235.224	749.777	487.688	867.313	806.736	665.5	786.5	71.656	382.925	557.032	798.984	217.588	459.596	372.087	467.339	624.26	59.048	188.416	110.956	384.552	215.622	336.82	288.8
	16-Oct-2017	789.174	1146.9	1212.55	1567.53	1255.34	864.343	1059.06	1020.38	672.543	221.284	1255.34	864.343	823.899	887.878	1212.55	1567.53	1212.55	1567.53	737.938	626.993	789.174	1146.9	551.013	847	1665.11	344.087	896.203	610.176	1065.67	965.49	836.277	842.826	94.6411	426.167	587.579	645.457	381.616	492.511	383.8	545.015	626.173	93.8774	227.386	118.28	484.124	294.242	446.077	368.6
	20-Oct-2017	902.079	821.377	1754.6	1588.68	2032.07	954.284	918.273	1150.18	470.425	114.794	2032.07	954.284	927.601	1182	1754.6	1588.68	1754.6	1588.68	1282.1	782.158	902.079	821.377	809.015	697.787	1761.18	548.938	822.365	694.825	1089.63	1120.51	883.104	888.516	152.002	538.788	908.424	713.15	426.422	401.913	457.425	560.677	562.273	206.186	227.386	118.28	432.049	447.032	535.942	350.97
	24-Oct-2017	1587.56	809.835	3265.25	1353.89	2868.47	920.845	744.982	941.995	255.217	75.5495	2868.47	920.845	988.984	1339.68	3265.25	1353.89	3265.25	1353.89	1536.05	908.492	1587.56	809.835	919.514	618.873	1811.83	639.626	872.103	776.014	1002.76	1093.52	862.866	909.695	151.429	566.037	830.955	725.454	402.904	373.213	365.642	489.949	479.654	267.827	217.716	116.463	321.196	559.326	480.075	321.676
	28-Oct-2017	1537.9	556.861	4404.94	387.662	3538.17	690.392	782.264	632.903	104.981	54.447	3538.17	690.392	1177.74	1395	4404.94	387.662	4404.94	387.662	2338.61	1062.42	1537.9	556.861	1111.82	321.264	1673.27	1030.96	921.201	603.924	963.492	1178.13	900.721	926.442	308.859	868.192	402.873	859.307	516.512	328.945	467.322	562.704	354.392	273.33	217.716	116.463	394.338	843.263	353.965	162.829
[truncated: 16 more columns]

## Sheet: 5.
A		Ctrl					Erlotinib					Erlotinib+PRDN					PRDN
	0	279	98	166			99	136	231	112		80	162	81	287		103	191	294
	14	525	257	178			152	258	364	302		16	133	54	56		259	265	414
	28	777	665	530			506	514	710	759		47	108	41	43		622	744	866
D		Ctrl							PRDN							Erlotinib							PRDN+Erl
	0	102	70	34					46	48	96					51	89	25	19	58			18	24	65	56	104
	7	454	485	270					380	370	475					96	106	66	240	110			18	24	18	28	85
	14	776	712	591					596	550	778					334	478	256	610	500			18	98	18	28	60
	28	1474	890	1042					689	898	1150					363	556	429	985	838			18	67	183	87	90
G		Ctrl			PRDN			Erl			Erl+PRDN
	ER3	100	100	100	89	91	98	73	79	69	37	44	25
	ER4A	100	100	100	95	88	95	64	72	81	54	58	48
	ER4B	100	100	100	82	85	79	71	82	79	61	50	51
	ER5	100	100	100	85	78	90	69	65	61	40	38	27
H	Ctrl	PRDN	Osi	Osi+PRDN
	100	93	68	51
	100	85	78	49
	100	95	79	44
I	2021-Sep	Ctrl						Prednisone						Osimertinib						Osimertinib+Prednisone
	0	208.25	244.69	79.77	110.47	233.29	310.63	136.8	124.47	213.15	316.84	262.81	143.65	161.6	182.65	110.41	143.65	248.83	261.56	313.6	198.83	257.91	188.01	172.65	245.48
	4	493.06	344.45	169.88	87.48	280.9	288.99	219.96	124.2	358.11	320	399.38	257.03	166.89	263.84	110.41	257.03	280.85	335.16	388.78	171.4	332.8	261.61	222.19	277.72
	8	853.01	423.86	310.4	191.25	596.71	541.02	196.2	425.25	561.83	423.86	451.58	622.36	289.13	302.69	236.82	406.56	376.25	484.56	368.5	250.31	385.78	346.8	165.35	361.98
	12	1199.33	820.8	629.86	329.12	892.32	692.22	389.88	537.82	791.68	643.47	670.59	886.08	370.88	509.01	388.13	502.2	498.68	601.13	547.43	251.9	386.94	386.54	200.7	436.36
	16	1769.23	1407.68	762.3	432.96	1209.6	816.75	958.81	665.18	839.81	974.7	909.44	1099.38	505.4	631.24	492.99	859.78	670	819.9	645.64	350.41	461.71	414.43	325.49	496.29
	20	1898.19	1494.45	975.82	640.45	1475.8	881.06	1019.83	825.51	925.75	1262.14	982.34	1485.43	736.62	723.17	681.22	1032.19	777.73	1008.13	875.25	398.82	547.83	528.43	412.78	737.9
	24	2013.17	1794.6	1006.08	639.85	1589.25	1036.11	1112.72	1022.5	1059.97	1459.67	1422.81	2122.58	1114.76	872.85	791.68	1189.83	892.69	960.02	995.98	469.3	654.37	664.04	471.3	948.72
	28	2470.92	2064.69	1552.63	769.82	1849.47	1351.56	1321.4	1182.76	1574.32	1803.36	1547.79	2538.85	1096.85	861.91	754.44	1212.42	1151.01	1340.96	1072.17	471.37	566.78	753.37	512.49	887.64
	32	3004.67	3034.08	2395.8	909.44	2249.68	1748.55	2421.51	1321.4	1944.81	2094.34	1885.33	3157.51	1225.8	974.9	631.3	1244.17	1389.52	1475.91	1156.72	403.97	552.23	702.25	411.83	973.94
J		Control				PRDN				Erlotinib 12.5mg/kg/day				Prednisone+Erlorinib
	15-Nov-2017	391.314	473.812	851.2	647.566	733.163	615	500.926	508.032	713.856	558.9	689.7	249.696	686.94	334.62	562.185	395.46
	19-Nov-2017	551.368	417.15	988.796	842.062	1302.81	754.874	605.086	594.478	325.494	330.773	423.2	172.48	302.58	181.804	269.5	216.31
	23-Nov-2017	611.234	478.991	1148.63	1094.97	1294.68	1073.26	730.903	695.634	463.493	516.436	480.254	227.056	256.102	159.314	275.937	219.044
	27-Nov-2017	677.6	550	1550	1851.5	1286.6	1525.92	1066.46	952.512	660	806.31	545	298.9	216.763	139.606	282.528	221.812
	1-Dec-2017	784.203	621.281	1922.66	2143.75	1492.16	1628.04	1045.49	1145.4	776.253	803.341	656.86	377.751	263.12	183.794	385.683	297.653
	5-Dec-2017	907.578	701.8	2384.93	2482.12	1697.71	1730.16	1024.94	1377.35	912.984	800.384	791.678	477.404	319.39	241.968	526.5	399.424
	9-Dec-2017	1218.11	932.709	2700.84	2497.33	1903.27	1832.28	2268.3	1460.71	1179.8	1001.92	1060.51	777.606	292.534	223.732	504.736	402.055
	13-Dec-2017	1634.89	1239.59	3058.6	2512.62	2108.82	1934.4	3020	1549.12	1524.6	1254.2	1420.63	1266.58	267.935	206.871	483.871	404.704
	17-Dec-2017	1993.12	1504.48	3390.41	2527.65	2314.38	2036.53	3020	1549.12	1869.4	1506.49	1730.42	1655.28	242.592	189.584	462.875	407.305
	21-Dec-2017													356.43	275.443	469.698	432.563
	29-Dec-2017													769.433	581.424	478.822	469.076
	6-Jan-2018													1151.5	843.946	510.78	588.918
	14-Jan-2018													1193.5	842.357	636.378	674.081
K		Control						Thalidomide 150mg/kg/day						PRDN 5mg/kg/day						Erlotinb						Thalidomide+Erlotinib						Prednisone+Erlotinib
	15-Nov-2017	446.7	624	819.8	727	392.1		289.1	350.4	819.8	727	392.1	624	819.8	727	819.8	446.7	350.4	392.1	392.1	215.6	350.4	423.8	624	653.5	349.6	557.6	309	396.1	423.8	431.7	149.7	106.2	369.8	588.8	531.6	376.5
	23-Nov-2017	794.7	770	1069	838	453.6		350	321.4	1069	838	453.6	770	1069	838	1069	794.7	321.4	453.6	453.6	205	321.4	313.4	770	644	331.8	338.1	330.9	299.6	243.5	320.4	175.2	107.1	466.3	561.7	541.9	325.2
	1-Dec-2017	1027	1058	2158	1010	691.4		734.5	407	2158	1010	691.4	1058	2158	1010	2158	1027	407	691.4	691.4	309.5	407	526.3	1058	658.5	330.3	414.8	261.1	316.1	273.5	361.7	110.8	70.61	435.9	504.2	409.9	257.4
	9-Dec-2017	1331	1667	3373	1304	1313		1283	699.2	3373	1304	1313	1667	3373	1304	3373	1331	699.2	1313	1313	673.6	699.2	1016	1667	856.2	440.6	752.9	287	348.7	510.5	446.6	111.8	89.57	449.1	487	393.7	296.6
	17-Dec-2017	1867	2225	4170	1797	1880		1957	1104	4170	1797	1880	2225	4170	1797	4170	1867	1104	1880	1880	1182	1104	1268	2225	1092	631.6	1141	430	436.6	827.3	708.6	202.4	170.4	591.9	633.9	501.5	437.3
	25-Dec-2017	2385	2735	4839	2264	2441		2674	1552	4839	2264	2441	2735	4839	2264	4839	2385	1552	2441	2441	1817	1552	1482	2735	1297	820.7	1550	579.1	511.4	1188	1000	319.8	281.5	720.6	764.5	594.9	581.4
	2-Jan-2018	3048	3362	5614	2852	3168		3653	2183	5614	2852	3168	3362	5614	2852	5614	3048	2183	3168	3168	2794	2183	1731	3362	1540	1067	2105	779.8	599	1707	1411	505.1	464.8	877.2	922	705.7	772.8
	10-Jan-2018	4897	3174	5992	3403	4014		5846	3021	5992	3403	4014	3174	5992	3403	5992	4897	3021	4014	4014	2974	3021	2208	3174	1973	1962	2192	1198	1324	1725	1996	561.9	422.9	1209	1507	1086	928.7
	18-Jan-2018																			4127	2980	3183	2274	3180	2034	2338	2194	1310	1764	1725	2117	565.1	424.8	1272	1692	1189	944.4
	26-Jan-2018																			5085	3166	4183	2816	2997	2529	3610	2282	1840	2928	1742	2823	625	384.8	1666	2463	1673	1116

## Sheet: 6.
A		Control						Prednisone 5mg/kg/day						Tramatinib 1mg/kg						PRDN+Trama
	24-Nov-2020	86	155	102	160	73	105	117	157	6	6	17	20	127	94	142	6	91	19	117	6	96	98	73	19
	28-Nov-2020	155	133	139	133	122	100	120	134	88	60	72	60	132	157	101	78	79	75	20	13	127	107	40	28
	2-Dec-2020	146	146	178	144	136	128	147	129	167	122	119	85	147	164	104	106	101	111	30	26	102	69	64	49
	6-Dec-2020	274	258	270	244	226	182	273	227	311	189	145	102	251	299	148	154	134	154	43	34	159	92	87	59
	10-Dec-2020	363	248	341	262	285	178	227	255	288	172	187	121	256	316	139	202	120	174	6	6	257	122	32	25
	14-Dec-2020	367	466	476	409	337	313	558	323	668	330	214	132	447	529	226	212	216	238	87	57	177	96	182	97
	18-Dec-2020	606	958	965	789	608	610	1301	546	1641	642	397	209	905	1069	377	372	394	458	198	126	257	122	422	196
B		Control						Prednisone 5mg/kg/day						Imatinib 100mg/kg						PRDN+Ima
	20-Nov-2020	368	355	310	262	352	289	267	118	437	564	315	135	368	131	293	133	333	129	231	195	113	142	289	96
	24-Nov-2020	641	573	511	423	589	508	396	231	1091	1086	766	571	963	246	418	268	671	276	237	160	222	222	375	100
	28-Nov-2020	1406	980	864	742	851	1260	347	351	1918	3019	1428	1292	1519	340	759	274	1168	753	598	255	207	324	359	115
	2-Dec-2020	1800	1442	1057	962	1381	1324	589	495	1903	3494	1105	1325	3686	865	936	547	1898	828	728	420	173	257	589	173
	6-Dec-2020	1979.93	2607.42	1651.21	1370.64	1959.67	2009.05	781.378	638.548	2491.91	2501.02	1549.6	1364.75	4396.52	1334.86	1028.22	813.334	2135.99	1192.46	1229.76	649.869	183.992	442.045	942.906	302.778
	10-Dec-2020	2929.2	3300.74	2301.4	1650.18	2230.79	2172.39	1127.86	866.378	3578.51	2334.05	2353.12	1325.85	4335.76	1170.55	1529.44	907.953	3216.93	1506.52	1651.5	768.366	306.395	569.005	1226.07	435.764
	14-Dec-2020	2596.05	3125.08	2382.66	2286.31	2274.73	3283.37	1488.46	877.42	5680.79	2711.79	3121.44	1465.91	6339.99	1872.26	1973.41	1275.58	2942.1	1940.76	2104.51	1083.14	307.692	679.043	1796.38	565.04
	18-Dec-2020	3499.19	3721.84	3528.18	2580.7	3180.46	3370.37	1891.19	1084.46	6172.26	1765.31	3433.29	1708.08	5485.06	1761.52	2118.6	1228.25	4102.33	2243.84	2371.39	1277.83	407.715	697.88	1697.71	519.06
C		Control						Prednisone 5mg/kg/day						Vemurafenib 100mg/kg/day						PRDN+Vemura
	26-Oct-2020	915	250	851	702	952	454	1286	1009	760	780	702	636	743	397	500	895	605	615	542	534	864	323	609	486
	30-Oct-2020	1568	423	1531	1349	1653	782	1966	1535	1866	1114	1643	1000	2385	940	1176	1412	1886	1230	677	576	673	345	725	539
	3-Nov-2020	1976	511	2480	975	2313	699	2573	1695	1470	1492	1553	1163	2397	457	1344	2198	1972	1089	919	846	1059	430	1128	544
	7-Nov-2020	2752.57	670.336	2715.09	1172.36	2795.03	881.68	2420.84	1948.2	1855.42	1840.21	1685.46	1434.06	3048.62	556.271	1266.55	2120.11	2163.52	1131.38	990.11	952.907	1182.22	469.903	1033.12	576.094
	11-Nov-2020	4489	1025	3450	1638	3925	1294	2643	2600	2725	2639	2123	2056	4513	787	1385	2373	2755	1364	1238	1246	1532	596	1098	708
	15-Nov-2020	3359	1605	3650	2498	3476	2010	3986	3433	2651	3502	2622	2772	4525	1897	2914	3791	4000	2677	1987	1813	2174	737	956	903
D		Control						Prednisone 5mg/kg/day						lapatinib 100mg/kg						PRDN+Lapa
	13-Nov-2020	48	69	295	85	212	226	113	96	387	167	307	372	248	173	245	370	207	179	379	202	392	321	215	112
	17-Nov-2020	147	132	401	204	347	417	224	197	364	333	413	483	40	40	106	190	72	97	154	94	118	40	18	40
	21-Nov-2020	452	253	545	489	567	770	444	404	343	663	555	627	40	40	172	196	405	290	133	67	57	15	10	45
	25-Nov-2020	938	395	821	935	868	1306	572	235	786	694	792	1087	75	75	280	203	429	212	115	48	28	6	6	50
	29-Nov-2020	1185	387	646	1399	860	1821	480	253	666	560	678	972	129	87	265	239	447	237	143	57	11	9	8	74
	3-Dec-2020	1294	495	821	1061	965	1373	500	120	837	653	602	1161	100	88	304	169	429	212	131	37	6	6	6	75
	7-Dec-2020	1655	703	934	1443	1237	1720	1033	219	796	894	705	1286	176	180	419	223	589	339	129	58	6	17	6	157
	11-Dec-2020	2190	1075	1073	2075	1642	2217	3078	508	758	1296	838	1433	384	527	614	307	859	622	127	101	6	114	6	481
E		Control						Prednisone 5mg/kg/day						Infigratinib 30mg/kg/day						PRDN+Infigra
	5-Nov-2020	234	310	205	223	216	289	136	131	210	324	179	222	247	452	137	126	185	257	184	197	301	211	135	176
	9-Nov-2020	399	361	351	372	377	398	224	321	419	702	307	484	665	880	233	220	273	389	224	176	268	259	296	214
	13-Nov-2020	586	465	653	556	623	528	690	484	566	405	630	444	632	1252	454	333	417	489	368	288	487	390	460	218
	17-Nov-2020	734	588	783	657	762	651	686	539	817	597	752	570	827	1247	642	377	540	530	367	351	516	447	539	290
	21-Nov-2020	980	736	1145	879	1054	811	1080	649	1159	537	1119	592	921	1981	1006	433	749	728	405	551	876	554	747	296
	25-Nov-2020	1270	968	1431	1027	1359	1055	1323	840	1621	830	1478	831	1211	1109	1595	640	996	569	546	546	619	715	830	510
	29-Nov-2020	1167	906	1926	1231	2143	1157	1499	1196	2632	836	1387	1108	1832	1756	1489	424	1432	807	756	650	704	610	1249	962
	3-Dec-2020	1823	1152	1677	1167	1749	1169	1365	885	2099	827	1802	853	1301	1928	2099	525	1150	822	871	759	1107	965	1327	879
	7-Dec-2020	2610	2145	2608	1727	2596	1913	2120	1212	1933	1785	2083	1534	1434	2278	1310	1494	1032	1401	1344	735	2270	2283	1200	767

## Sheet: 7.
A	HGF		B	NRG1		C	GDNF		D	Erl/Control	PRDN+Erl/Erl
	TKI naive	TKI treated		TKI naive	TKI treated		TKI naive	TKI treated		3.95906	-10.6331
	0.748209	0.68472		-2.957	3.654		3.184	2.266		3.95617	-4.36843
	-0.2772	2.44691		1.501	5.375		4.303	11.202		1.42526	-3.18784
	0.058089	-2.97933		-0.88	7.108		-1.935	2.563		4.75199	-4.04397
	-0.5205	1.24158		-0.334	0.493		1.932	3.708		5.99525	-14.3678
	-2.02782	2.02498		-3.197	4.235		0	3.653		0.644193	-3.27491
	3.17188	2.99685		6.05	5.686		7.944	3.793		25.1959	-3.4909
	1.82314	2.99357		-1.632	7.717		3.546	3.979		3.72136	-10.2471
	0.947417	2.35788		-1.209	7.727		-1.407	5.053		1.0234	-2.29424
	-0.85139	4.24953		0	9.783		-3.273	3.756		8.48583	-6.02466
	-5.19573	2.77764		3.707	3.986		-2.331	-2.17		8.35601	-17.8666
	1.77068			5.112			-0.781			0.16681	-0.04075
	0.899575			1.794			-1.753			3.10043	-5.15057
	-0.54635			4.023			1.491			0.708145	-0.81006
										1.88836	-1.12395
										4.05447	-11.5601
										4.24649	-9.96689
										1.48119	-5.45762
										5.25144	-0.78674
										2.05266	-8.79986
										4.66223	-6.01523
										3.46777	-1.72936
										4.99548	-0.73317
										9.63026	-1.54238
										3.16153	-0.72298
										3.75677	-9.36465
										1.87264	-2.14215
										3.78836	-27.5431
										0.58102	-0.66464
										3.91144	-2.06667
										3.62669	-1.6687
										0.231866	-0.26524
										1.50941	-9.35364
										0.319103	-2.24537
										4.10922	-2.05901
										4.72048	-7.33247
										1.72999	-7.4776
										2.63102	-7.233
										5.13585	-10.8816
										3.01799	-4.33091
										2.60668	-2.17849
										6.91591	-0.38742
										0.143786	-3.10194
										1.10605	-4.22439
										0.132551	-8.80617
										0.089494	-0.10237
										1.20352	-20.6384
										0.066089	-5.08825
										1.42278	-5.83441
										0.489532	-5.84883
										1.58753	-10.3929
										4.36314	-7.33123
										0.375672	-0.42974
										4.21755	-11.6149
										3.58767	-12.7769
										5.81365	-4.63014
										11.6472	-24.7966
										2.11597	-20.0976
										7.52216	-14.9015
										1.55498	-4.56677
										0.081314	-0.09302
										3.08661	-8.56057
										3.47769	-11.0137
										2.11411	-6.58725
										2.7117	-3.9948
										0.660261	-6.39863
										0.434947	-2.13113
										5.83087	-11.1486
										2.51378	-16.9912
										11.4211	-5.06296
										1.41654	-17.2625
										4.13542	-14.8513
										3.15402	-1.48788
										4.94424	-4.34759
										3.54355	-13.5895
										1.17872	-5.64095
										0.712934	-2.99804
										6.89635	-2.46026
										0.08027	-2.96007
										8.9137	-7.95465
										0.184905	-3.18343
										6.05433	-2.33224
										3.75846	-14.991
										3.60721	-18.2224
										1.03751	-1.18682
										2.84017	-37.359
										0.158968	-0.18185
										6.21366	-10.0286
										0.132932	-4.92695
										1.49714	-1.39325
										3.17298	-2.67438
										3.12073	-21.3522
										1.57578	-8.63352
										1.2509	-9.75983
										3.57748	-3.39513
										6.62379	-5.27174
										3.18652	-0.44292
										9.0161	-13.6367
										4.18534	-0.07773
										2.96021	-3.21558
										2.57932	-19.5518
										0.397809	-0.01965
										0.626691	-0.71688
										8.58849	-14.6353
										1.08285	-5.02733
										6.15052	-38.2363
										0.08305	-4.35282
										0.98671	-1.08545
										0.956795	-9.12295
										3.69199	-9.87826
										1.57313	-1.63756
										1.78502	-1.98205
										2.11897	-11.6547
										7.80727	-21.8524
										2.95607	-2.9737
										4.31234	-4.21413
										4.30426	-2.91454
										5.40457	-19.735
										3.58861	-12.0392
										2.43335	-0.23154
										4.926	-3.75746
										5.64068	-5.50215
										0.166981	-23.13
										0.12989	-8.76675
										2.22323	-6.1877
										1.91555	-2.7498
										1.31637	-1.73012
										3.38549	-2.97196
										1.53323	-0.43845
										0.092849	-0.10621
										0.195167	-0.22326
										1.24274	-0.42123
										0.230255	-0.06227
										2.72091	-20.9892
										2.9827	-15.3636
										4.36371	-1.04511
										0.704937	-5.06223
										0.32358	-0.37015
										0.295399	-4.60964
										0.057397	-4.14407
										3.52484	-2.82742
										0.10491	-14.3637
										0.296871	-0.3396
										0.92256	-11.11
										2.06027	-8.36188
										4.55227	-0.92891
										7.40009	-16.2281
										14.4789	-19.8678
										2.61788	-10.7041
										8.57478	-0.15345
										0.231124	-0.21933
										1.01386	-0.9012
										2.87259	-11.4374
										4.05757	-16.2634
										5.39013	-0.09542
										2.82968	-24.0849
										3.28933	-18.7436
										1.79614	-4.73723
										3.06006	-3.29926
										0.352997	-0.4038
										2.07075	-12.059
										5.25952	-2.92825
										2.5498	-6.60958
										6.51171	-0.58395
										3.69609	-11.9409
										5.07565	-0.41479
										5.66942	-3.55421
										4.562	-2.2475
										0.371133	-0.42455
										4.64907	-6.78147
										2.84505	-0.5394
										4.9405	-15.3165
										0.780061	-10.1357
										2.34289	-2.49908
										0.351949	-0.1717
										5.17336	-4.92076
										3.89228	-8.18156
										5.81494	-20.7904
										0.439855	-0.1717
										4.30268	-16.9823
										2.07531	-8.71933
										9.3977	-1.02174
										5.87598	-6.19535
										1.52829	-11.2852
										1.44001	-3.10194
										3.71599	-2.87578
										0.03661	-0.06734
										1.07628	-13.73
										1.5431	-8.04764
										0.916271	-1.04814
										5.37303	-11.677
										3.42641	-10.0322
										3.03151	-0.40296
										3.26399	-8.56841
										1.48932	-4.1587
										1.8504	-6.94309
										3.42121	-0.53344
										6.98101	-12.0265
										2.21893	-12.4642
										2.32838	-10.3842
										0.138375	-0.15829
										1.1163	-6.46086
										4.35179	-4.35984
										3.5089	-12.0598
										1.80314	-1.36112
										0.076414	-2.1267
										6.67219	-1.65713
										6.02882	-6.57488
										0.530341	-2.66473
										2.08331	-1.26568
										1.28265	-8.30102
										8.19467	-0.70102
										2.39152	-1.51727
										1.72638	-7.56029
										7.67408	-10.5606
										6.21541	-1.05016
										0.753127	-3.76181
										8.23072	-1.58497
										12.829	-2.76394
										1.21827	-18.8225
										4.55433	-11.3485
										1.42069	-8.31923
										1.73006	-8.22711
										0.593216	-0.67859
										0.057348	-7.02839
										4.33028	-33.2968
										0.461121	-0.52748
										25.4728	-11.6656
										10.059	-3.09815
										4.68755	-24.3166
										8.06574	-6.56349
										14.4225	-6.17888
										0.174065	-0.19912
										0.734876	-3.31347
										2.11659	-10.9061
										6.49096	-4.01123
										13.8584	-5.52766

## Sheet: S1.
B		Ctrl			Etanercept			Thalidomide			Prednisolone
	Ctrl	0	0	0	0.190337	0.380475	0.068958	-0.31649	-0.53838	-0.00049	-0.92099	-0.93849	-0.74451
	Erlotinib	1.3893	1.6232	1.19842	0.565015	0.348356	-0.09218	0.13544	-0.12098	0.160307	-0.16666	-0.80581	-0.53028
C		Ctrl			Etanercept			Thalidomide			Prednisolone
	Ctrl	0	0	0	-0.01003	-0.1705	0.05125	0.989867	0.963155	0.655994	-0.10908	0.689473	0.050808
	Erlotinib	4.48309	4.90569	4.09549	0.531636	0.545642	-0.52366	0.681576	1.04338	0.624969	0.113049	0.203991	-0.62787
D		Ctrl			Etanercept			Thalidomide			Prednisolone
	Ctrl	0	0	0	0.603259	1.1584	-0.49552	0.184468	0.525635	0.099443	-1.48128	-1.36351	-1.57686
	Erlotinib	2.38398	2.50716	2.4274	0.261233	0.680568	0.72253	1.00744	0.958978	0.425191	-0.36749	-0.2148	-0.42023
E		Ctrl			Etanercept			Thalidomide			Prednisolone
	Ctrl	0	0	0	-0.25253	0.208702	0.03495	0.344004	0.313392	-0.15487	-0.11208	0.188673	-0.11129
	Erlotinib	1.20267	1.66716	1.12736	0.500536	0.867042	-0.26966	0.531013	0.258417	0.278007	-0.41995	-0.15481	-0.35597
F		Ctrl			Etanercept			Thalidomide			Prednisolone
	Ctrl	0	0	0	0.053806	-0.34171	0.432197	0.986957	-0.34011	0.303595	-0.0218	-0.74714	0.007327
	Erlotinib	1.24184	1.64578	2.10618	0.400538	-0.03334	0	0.400538	-0.54126	0.431108	-0.4112	-0.80356	0.060421
G		Ctrl			Etanercept			Thalidomide			Prednisolone
	Ctrl	0	0	0	0.405992	0.123095	-0.12297	0.404903	-0.26889	0.800937	-0.0218	-0.84613	0.641929
	Erlotinib	2.64224	1.73988	3.24574	1.16543	0.939158	0.790417	0.365133	0.363608	1.21764	0.123004	-0.32339	0.812327
H		Ctrl			Etanercept			Thalidomide			Prednisolone
	Ctrl	0	0	0	0.386259	0.864896	-0.49812	0.391768	0.528735	0.253643	-1.25498	-1.15181	-1.35806
	Erlotinib	2.45838	2.56406	2.3541	0.115033	0.840268	0.42553	0.765535	0.856078	0.673091	-0.28279	-0.14	-0.39913
I		Ctrl			Etanercept			Thalidomide			Prednisolone
	Ctrl	0	0	0	-0.01013	0.145002	0.21135	0.210389	0.431938	-0.01137	0.140124	0.374973	-0.09719
	Erlotinib	1.38957	1.69406	1.08466	0.508936	0.624242	-0.40976	0.313826	0.376389	0.252807	-0.17625	0.083891	-0.37117
J		Ctrl			Etanercept			Thalidomide			Prednisolone
	Ctrl	0	0	0	-0.22011	-0.32273	-0.4048	-0.22769	-0.32474	-0.41716	-0.54582	-0.88576	-0.22985
	Erlotinib	1.09491	1.18237	0.470783	2.57966	2.59031	2.2949	0.473008	-0.01616	-0.21744	-0.3419	-1.18122	-0.90146
K		Ctrl			Etanercept			Thalidomide			Prednisolone
	Ctrl	0	0	0	0.368	-0.31483	0.814857	0.391768	0.528735	-0.74636	-1.25498	-1.15181	-1.35806
	Erlotinib	1.45838	1.56406	1.3541	1.86146	2.18026	1.54803	0.350497	0.441041	0.258542	-0.28279	-0.14	-0.39913
L		Ctrl			Etanercept			Thalidomide			Prednisolone
	Ctrl	0	0	0	-0.58208	-0.48727	0.174698	-0.20423	0.018262	-0.42641	-0.12343	0.111372	-0.3595
	Erlotinib	1.38957	1.69406	1.08466	2.0846	1.89573	2.28041	-0.10005	-0.03912	-0.1616	-0.17788	0.087355	-0.37264
M		Ctrl			Etanercept			Thalidomide			Prednisolone
	Ctrl	0	0	0	0.169284	0.004168	0.334333	-0.1472	0.115477	0.588281	-0.00289	-0.75489	-0.25261
	Erlotinib	2.00791	1.43494	2.58039	2.63459	2.78863	2.47979	0.192825	-0.46027	-0.15505	0.070389	0.444785	-0.30398

## Sheet: S2.
C	Ctrl	1	1	1	0.698	0.787	0.705
	Erlotinib	2.368	1.987	1.689	1.257	0.985	1.025
D	Ctrl	1	1	1	0.485	0.573	0.305
	Erlotinib	1.964	1.763	2.589	0.898	0.756	0.645
E	Ctrl	1	1	1	1.258	0.689	1.589
	Erlotinib	5.687	7.982	9.213	2.367	1.268	1.985
F	Ctrl	1	1	1	1.759	0.689	0.867
	Erlotinib	3.569	2.168	4.052	1.579	1.238	0.695

## Sheet: S7.
A549	IL6	1	1	1	0.586	0.485	0.622
		4.154	3.588	4.68	0.612	0.526	0.723
HCC827	IL6	1	1	1	0.353	0.456	0.524
		2.114	2.563	3.689	1.065	1.367	1.284

## Sheet: S8.
AB		Ctrl	PRDN/Ctrl	Erl/Ctrl	PRDN+Erl/Ctrl		EF		Ctrl	PRDN/Ctrl	Erl/Ctrl	PRDN+Erl/Ctrl
	Smad2/3/4	0	-1.185	1.0914	-0.18			VDR	0	-0.46634	2.08307	0.514776
	HSF-1	0	-0.747	1.0861	0.4403			RAR	0	-0.41222	1.78348	0.642478
	NFκB	0	-0.934	1.0792	-0.184			RXR	0	-0.44857	1.58022	-0.09777
	RBP-Jk	0	-1.238	0.7339	-0.538			E2F	0	-0.32708	1.48532	0.285164
	ATF6	0	-0.616	0.6983	-0.071			TCF/LEF	0	-0.28182	1.37303	0.152398
	Nrf1/Nrf2	0	-0.37	0.6477	-0.031			GATA	0	-0.74292	1.24629	-0.6272
	AP-1	0	-0.033	0.5412	0.3411			NFκB	0	-0.70897	1.17078	-1.44773
	LXR	0	-0.542	0.2884	-0.333			NFAT	0	-0.32397	1.15194	-0.55415
								FOXO	0	-0.59899	1.13721	0.1929
CD		Ctrl	PRDN/Ctrl	Erl/Ctrl	PRDN+Erl/Ctrl			Pax6	0	-0.66663	1.1317	0.133043
	Nanog	0	-0.862	0.2229	-0.737			GR	0	0.1243	1.11774	-0.58784
	AR	0	-0.313	0.2205	0.1511			Nanog	0	-0.89985	1.09612	-0.18055
	C/EBP	0	-0.675	0.1866	-0.045			Gli	0	-0.66871	1.08841	-0.58824
	E2F	0	-0.073	0.1599	0.0944			Sox2	0	-0.69532	1.0759	-0.05902
	VDR	0	-0.673	0.158	-0.842			MEF2	0	-0.85038	1.064	-0.1153
	AhR	0	-0.613	0.1258	0.1496			Smad2/3/4	0	-0.43838	0.962286	-0.42884
	SRF/Elk-1	0	-1.043	0.1029	-0.786			PPAR	0	-0.59524	0.952528	-0.73913
	ATF2/3/4	0	0.2428	0.0952	0.4455			AR	0	-0.21628	0.933565	-0.16865
	c-Myc	0	-2.015	0.0415	-0.169			STAT1	0	-0.8182	0.922037	-0.11644
	FOXO	0	-0.659	0.0029	-0.147			AhR	0	-0.46881	0.877726	-0.08331
	Sox2	0	0.3228	-0.012	-0.219			LXR	0	-0.82451	0.853555	-0.66959
	p53	0	-0.878	-0.056	0.2726			RBP-Jk	0	-0.52403	0.8449	-0.92627
	RAR	0	-0.007	-0.071	-0.056			STAT1/STAT2	0	-0.80815	0.823619	-1.55453
	GATA	0	-0.106	-0.074	-0.13			ATF2/3/4	0	-0.66097	0.750508	-1.76222
	CBF/NF-Y/YY1	0	-0.875	-0.111	-0.841			STAT3	0	-0.80171	0.704025	-1.6231
	TCF/LEF	0	0.0673	-0.131	-0.239			SP1	0	-0.65862	0.645977	-0.202
	CREB	0	-0.574	-0.133	-0.149			c-Myc	0	-1.09161	0.635442	-0.63738
	Pax6	0	0.3889	-0.165	0.1198			ER	0	-0.76797	0.623967	-0.33976
	KLF4	0	-0.752	-0.197	-0.706			p53	0	-1.03817	0.56166	-0.48681
	MEF2	0	0.172	-0.262	0.0475			HNF4	0	-0.81689	0.483659	-0.64373
	RXR	0	-0.546	-0.281	-0.167			Oct4	0	-0.75252	0.287579	-1.13802
	PR	0	-2.113	-0.418	-0.466
	STAT1/STAT2	0	-0.988	-0.464	-0.439		GH		Ctrl	PRDN/Ctrl	Erl/Ctrl	PRDN+Erl/Ctrl
	Oct4	0	-0.437	-0.469	-0.28			PR	0	0.547992	0.234283	0.06007
	ER	0	-0.332	-0.475	-0.367			EGR1	0	-0.792	0.212588	-1.48113
	MTF-1	0	-1.291	-0.581	-0.418			MTF-1	0	-0.8015	0.202834	-1.08424
	PPAR	0	-1.277	-0.598	-0.473			CREB	0	-0.56797	0.046498	-1.22356
	EGR1	0	-1.345	-0.62	-0.468			C/EBP	0	-0.69204	0.037113	-1.73781
	HNF4	0	-0.849	-0.647	-0.716			HIF-1a	0	-0.83337	0.024313	-2.69421
	STAT1	0	-1.181	-0.666	-0.57			KLF4	0	-0.41199	0.022383	-1.01881
	Gli	0	-1.126	-0.672	-1.053			HSF-1	0	-1.32916	-0.19041	-1.32848
	HIF-1a	0	-0.896	-0.71	-1.117			ATF6	0	-0.08363	-0.20513	-1.50974
	NFAT	0	-1.11	-0.776	-1.216			IRF1	0	-0.40984	-0.27304	-1.6796
	IRF1	0	-0.883	-0.784	-0.898			CBF/NF-Y/YY1	0	-0.86318	-0.27402	-1.80354
	STAT3	0	0.0034	-0.798	-0.594			Nrf1/Nrf2	0	-0.02491	-0.6554	-1.2242
	GR	0	-1.399	-1.172	-0.805			SRF/Elk-1	0	-1.0372	-0.87037	-2.41858
	SP1	0	-1.545	-1.688	-1.259			AP-1	0	-1.21424	-1.34562	-2.1798

[truncated: 3 more sheets: S9., S10., S11.]
